# Supplementary material for: Iron accelerates Fusobacterium nucleatum–induced CCL8 expression in macrophages and is associated with colorectal cancer progression
Source: JCI Insight. 2022 Nov 8;7(21):e156802. doi: 10.1172/jci.insight.156802 (PMC9675438; doi:10.1172/jci.insight.156802)
Supplement: Supplemental table 3 [file jciinsight-7-156802-s104.xlsx]

## Sheet: All gene
	baseMean	log2FoldChange	padj
ENSG00000223972.5|DDX11L1	1.08006	0.243004	NA
ENSG00000243485.5|MIR1302-2HG	1.7063	-0.84602	NA
ENSG00000284332.1|MIR1302-2	0	NA	NA
ENSG00000237613.2|FAM138A	0	NA	NA
ENSG00000268020.3|OR4G4P	0	NA	NA
ENSG00000240361.2|OR4G11P	0	NA	NA
ENSG00000186092.6|OR4F5	0	NA	NA
ENSG00000239945.1|AL627309.3	0	NA	NA
ENSG00000238009.6|AL627309.1	9.03184	0.224555	NA
ENSG00000241860.7|AL627309.5	22.2738	0.287431	0.923259
ENSG00000222623.1|RNU6-1100P	0	NA	NA
ENSG00000241599.1|AL627309.4	0	NA	NA
ENSG00000279928.2|DDX11L17	0.141392	-1.21312	NA
ENSG00000227232.5|WASH7P	134.585	0.0666297	0.981548
ENSG00000278267.1|MIR6859-1	5.90314	0.263343	NA
ENSG00000233750.3|CICP27	5.60593	-0.119578	NA
ENSG00000268903.1|AL627309.6	21.5257	0.548351	0.728526
ENSG00000269981.1|AL627309.7	9.47275	0.25062	NA
ENSG00000239906.1|AL627309.2	1.29754	-0.204917	NA
ENSG00000279457.4|WASH9P	195.775	-0.142856	0.93548
ENSG00000273874.1|MIR6859-2	5.25779	0.490846	NA
ENSG00000228463.10|AP006222.1	17.7381	-0.0589705	0.992655
ENSG00000286448.1|AP006222.2	0	NA	NA
ENSG00000236601.2|AL732372.1	0	NA	NA
ENSG00000237094.12|AL732372.2	46.8114	0.0660318	0.986675
ENSG00000269732.1|WBP1LP7	0	NA	NA
ENSG00000284733.2|OR4F29	0.145094	0.710429	NA
ENSG00000278757.1|U6	0	NA	NA
ENSG00000236679.2|RPL23AP24	3.47439	0.159265	NA
ENSG00000233653.3|CICP7	3.28541	-0.515993	NA
ENSG00000250575.1|AL732372.3	44.1456	0.320114	0.813004
ENSG00000230021.10|AL669831.3	10.4792	0.20154	NA
ENSG00000235146.2|AC114498.1	0	NA	NA
ENSG00000278791.1|AC114498.2	0	NA	NA
ENSG00000268663.1|WBP1LP6	0	NA	NA
ENSG00000284662.1|OR4F16	0.295098	1.57043	NA
ENSG00000223181.1|RNU6-1199P	0.141392	-1.21312	NA
ENSG00000229905.1|AL669831.2	0	NA	NA
ENSG00000228327.3|AL669831.1	189.743	0.139395	0.861626
ENSG00000237491.10|LINC01409	19.1279	-0.499079	0.78797
ENSG00000230092.7|AL669831.4	4.47197	0.666403	NA
ENSG00000228794.10|LINC01128	98.5475	-0.910526	0.00449721
ENSG00000225972.1|MTND1P23	2879.61	0.0536704	0.97184
ENSG00000225630.1|MTND2P28	8383.83	-0.0898287	0.772783
ENSG00000237973.1|MTCO1P12	24653.9	-0.0976601	0.694157
ENSG00000229344.1|MTCO2P12	3015.26	-0.0586523	0.966854
ENSG00000240409.1|MTATP8P1	1.15614	0.157676	NA
ENSG00000248527.1|MTATP6P1	9744.32	-0.230232	0.133799
ENSG00000198744.5|MTCO3P12	3430.62	-0.151611	0.382998
ENSG00000229376.3|CICP3	2.99522	-0.869568	NA
ENSG00000285268.1|AL669831.6	0.71104	-1.74319	NA
ENSG00000177757.2|FAM87B	2.75195	-0.707005	NA
ENSG00000225880.5|LINC00115	5.59441	-0.237035	NA
ENSG00000288531.1|AL669831.7	0.150005	0.710429	NA
ENSG00000230368.2|FAM41C	3.0611	0.635351	NA
ENSG00000234711.1|TUBB8P11	0.310886	1.63564	NA
ENSG00000283040.1|AL669831.5	0	NA	NA
ENSG00000223764.2|LINC02593	4.86513	-0.876546	NA
ENSG00000187634.13|SAMD11	0.414162	-2.28269	NA
ENSG00000188976.11|NOC2L	792.277	0.17138	0.602846
ENSG00000187961.14|KLHL17	82.2675	-0.037355	0.992655
ENSG00000187583.11|PLEKHN1	9.0363	-0.0400957	NA
ENSG00000187642.9|PERM1	0.900029	3.17454	NA
ENSG00000272512.1|AL645608.7	6.60039	-0.779203	NA
ENSG00000188290.11|HES4	19.1757	-0.0914856	0.987731
ENSG00000187608.10|ISG15	1788.94	-0.236683	0.836652
ENSG00000231702.2|AL645608.3	0.150005	0.710429	NA
ENSG00000224969.1|AL645608.1	0.414162	-2.28269	NA
ENSG00000188157.15|AGRN	6675.11	-0.153858	0.714763
ENSG00000242590.1|AL645608.5	0	NA	NA
ENSG00000217801.10|AL390719.1	233.195	-0.541845	0.32017
ENSG00000273443.1|AL645608.8	24.1648	-1.08272	0.278513
ENSG00000237330.3|RNF223	1.43836	-0.491051	NA
ENSG00000131591.18|C1orf159	228.521	0.101731	0.955283
ENSG00000285812.1|AL390719.3	7.50111	-0.151575	NA
ENSG00000198976.1|MIR429	0.362567	-0.251344	NA
ENSG00000272141.1|AL390719.2	1.84807	-0.958077	NA
ENSG00000205231.1|TTLL10-AS1	0	NA	NA
ENSG00000162571.14|TTLL10	5.44312	-0.689144	NA
ENSG00000186891.14|TNFRSF18	93.9266	0.202102	0.907026
ENSG00000186827.11|TNFRSF4	41.0446	-0.0100401	0.997756
ENSG00000078808.19|SDF4	5745.7	-0.0629996	0.929654
ENSG00000176022.7|B3GALT6	480.113	0.115588	0.927941
ENSG00000184163.3|C1QTNF12	3.22805	1.14819	NA
ENSG00000260179.1|AL162741.1	2.43457	-0.323669	NA
ENSG00000160087.21|UBE2J2	761.021	0.17499	0.608656
ENSG00000230415.1|LINC01786	1.93683	-0.666725	NA
ENSG00000162572.21|SCNN1D	28.596	0.165313	0.970264
ENSG00000131584.19|ACAP3	475.879	0.0400009	0.991368
ENSG00000278073.1|MIR6726	0	NA	NA
ENSG00000169972.12|PUSL1	138.785	-0.15979	0.946908
ENSG00000127054.21|INTS11	851.682	0.210346	0.808031
ENSG00000240731.1|AL139287.1	8.09354	0.685615	NA
ENSG00000283712.1|MIR6727	0.861045	-0.82494	NA
ENSG00000224051.7|CPTP	150.045	0.282084	0.775591
ENSG00000107404.20|DVL1	317.162	-0.15368	0.903687
ENSG00000169962.5|TAS1R3	10.9507	0.412497	NA
ENSG00000284372.1|MIR6808	0.35169	-0.251344	NA
ENSG00000162576.17|MXRA8	111.095	-0.0243695	0.992655
ENSG00000175756.13|AURKAIP1	795.954	0.171301	0.78365
ENSG00000221978.12|CCNL2	1583.52	-0.0170002	0.99431
ENSG00000224870.7|MRPL20-AS1	161.713	0.208006	0.834215
ENSG00000242485.6|MRPL20	654.347	0.301406	0.263703
ENSG00000264293.2|RN7SL657P	1.35292	-0.290961	NA
ENSG00000272455.1|MRPL20-DT	21.3763	0.436367	0.840739
ENSG00000179403.12|VWA1	5.25148	-0.519668	NA
ENSG00000215915.10|ATAD3C	21.7737	0.0786946	0.991355
ENSG00000160072.20|ATAD3B	441.291	0.155113	0.922883
ENSG00000284740.1|AL645728.2	9.34923	-0.426751	NA
ENSG00000197785.14|ATAD3A	440.289	-0.0611869	0.97276
ENSG00000215014.5|AL645728.1	82.5355	-1.01225	0.00581974
ENSG00000160075.12|SSU72	1203.92	-0.191744	0.705614
ENSG00000228594.4|FNDC10	234.69	-0.521109	0.202392
ENSG00000286989.1|AL691432.4	16.5527	-0.855284	0.749558
ENSG00000197530.12|MIB2	769.252	-1.51598	2.55125e-07
ENSG00000272106.1|AL691432.2	148.55	-1.37289	1.11517e-09
ENSG00000189409.14|MMP23B	13.9786	-0.361552	NA
ENSG00000248333.9|CDK11B	858.025	0.178053	0.579211
ENSG00000189339.12|SLC35E2B	801.459	0.142699	0.737359
ENSG00000008128.23|CDK11A	522.528	0.796788	0.0126291
ENSG00000227775.3|AL031282.1	45.494	-0.0706527	0.985519
ENSG00000215790.8|SLC35E2A	67.0886	-0.0887485	0.982933
ENSG00000008130.15|NADK	1598.88	0.109448	0.934725
ENSG00000272004.1|FO704657.1	2.26847	0.860632	NA
ENSG00000269737.2|AL691432.1	16.5446	0.19594	0.970049
ENSG00000215914.4|MMP23A	7.52172	-0.617359	NA
ENSG00000268575.1|AL031282.2	152.248	-1.95714	0.751342
ENSG00000078369.18|GNB1	8417.8	-0.210745	0.172466
ENSG00000231050.1|AL109917.1	1.37285	3.78187	NA
ENSG00000169885.10|CALML6	10.8209	0.433923	NA
ENSG00000178821.13|TMEM52	1.21011	-3.84563	NA
ENSG00000142609.18|CFAP74	0	NA	NA
ENSG00000187730.9|GABRD	9.58392	-1.0781	NA
ENSG00000067606.17|PRKCZ	69.8022	-0.274632	0.817084
ENSG00000162585.17|FAAP20	488.076	0.170654	0.842605
ENSG00000234396.3|AL590822.1	0	NA	NA
ENSG00000271806.1|AL590822.2	1.39694	-0.420869	NA
ENSG00000182873.5|PRKCZ-AS1	7.0581	-0.264805	NA
ENSG00000157933.10|SKI	527.498	-0.504283	0.231561
ENSG00000287356.1|AL590822.3	1.05507	-0.407439	NA
ENSG00000272161.1|AL589739.1	0	NA	NA
ENSG00000116151.14|MORN1	22.3518	-0.351385	0.871976
ENSG00000272420.1|AL513477.2	0.891033	0.0585244	NA
ENSG00000157916.20|RER1	1783.22	0.0119065	0.992655
ENSG00000157911.11|PEX10	96.8614	0.197705	0.903411
ENSG00000269896.2|AL513477.1	10.8943	-0.124345	NA
ENSG00000149527.18|PLCH2	1.34526	0.326119	NA
ENSG00000224387.1|AL139246.1	0	NA	NA
ENSG00000229393.1|AL139246.4	0	NA	NA
ENSG00000157881.16|PANK4	117.987	-0.0499643	0.98394
ENSG00000197921.6|HES5	0	NA	NA
ENSG00000272449.2|AL139246.5	1.52241	0.646105	NA
ENSG00000238164.6|TNFRSF14-AS1	24.6675	0.107876	0.981548
ENSG00000157873.18|TNFRSF14	116.127	-0.184143	0.953295
ENSG00000225931.3|AL139246.2	1.01437	0.404494	NA
ENSG00000157870.17|PRXL2B	24.3631	0.011344	0.998259
ENSG00000142606.16|MMEL1	0	NA	NA
ENSG00000237058.1|MMEL1-AS1	0	NA	NA
ENSG00000215912.12|TTC34	2.36128	0.847278	NA
ENSG00000285945.1|AC242022.2	0	NA	NA
ENSG00000283259.1|AC242022.1	0	NA	NA
ENSG00000130762.15|ARHGEF16	26.6538	-0.345466	0.885292
ENSG00000207776.1|MIR551A	0	NA	NA
ENSG00000162591.16|MEGF6	223.655	-0.130152	0.971924
ENSG00000158109.15|TPRG1L	250.594	0.291117	0.730362
ENSG00000116213.16|WRAP73	281.795	0.0965338	0.96289
ENSG00000078900.15|TP73	139.9	-0.743916	0.0331149
ENSG00000227589.1|TP73-AS3	0	NA	NA
ENSG00000235131.1|TP73-AS2	0.435281	2.1318	NA
ENSG00000227372.12|TP73-AS1	75.0882	0.0703033	0.977161
ENSG00000162592.10|CCDC27	95.2011	-0.234903	0.887078
ENSG00000276189.1|AL136528.1	0.201685	-1.21312	NA
ENSG00000235169.11|SMIM1	16.9986	0.495466	0.840134
ENSG00000130764.10|LRRC47	358.787	0.123454	0.89928
ENSG00000266075.2|RN7SL574P	2.84733	-0.507514	NA
ENSG00000272153.1|AL365330.1	23.2158	-0.0911377	0.985214
ENSG00000116198.14|CEP104	136.963	0.166897	0.850489
ENSG00000169598.17|DFFB	33.1703	0.191893	0.952094
ENSG00000198912.12|C1orf174	147.617	0.0198993	0.992655
ENSG00000236423.6|LINC01134	15.6037	-0.100125	NA
ENSG00000233304.7|LINC01346	0	NA	NA
ENSG00000226374.3|LINC01345	0	NA	NA
ENSG00000196581.11|AJAP1	19.3537	-0.240235	0.954623
ENSG00000287586.1|Z98886.1	4.02226	0.380076	NA
ENSG00000131697.18|NPHP4	209.383	-0.561309	0.0909483
ENSG00000069424.15|KCNAB2	4985.87	-0.315393	0.0651463
ENSG00000116254.18|CHD5	0.900029	3.17454	NA
ENSG00000285629.1|AL031847.1	0	NA	NA
ENSG00000116251.11|RPL22	2693.09	-0.038979	0.976224
ENSG00000158286.13|RNF207	12.9296	0.187011	NA
ENSG00000116237.16|ICMT	658.978	-0.0909411	0.907576
ENSG00000225077.3|LINC00337	8.80656	0.0911061	NA
ENSG00000226944.1|RNF207-AS1	1.17062	-3.81154	NA
ENSG00000158292.7|GPR153	69.3857	-0.378893	0.70121
ENSG00000097021.20|ACOT7	245.814	0.0187165	0.992655
ENSG00000271746.1|AL031848.2	0.999219	-2.37252	NA
ENSG00000187017.17|ESPN	5.76283	1.36812	NA
ENSG00000265392.1|MIR4252	0	NA	NA
ENSG00000215788.11|TNFRSF25	0	NA	NA
ENSG00000231868.1|AL031848.1	0.403371	-2.24921	NA
ENSG00000171680.23|PLEKHG5	34.3983	0.169261	0.975884
ENSG00000162408.11|NOL9	178.57	0.404693	0.3614
ENSG00000253022.1|RNU6-731P	0.160882	0.710429	NA
ENSG00000173662.21|TAS1R1	0.482645	2.26732	NA
ENSG00000204859.13|ZBTB48	309.133	0.661881	0.21875
ENSG00000162413.16|KLHL21	435.546	-0.803622	0.00150776
ENSG00000116273.6|PHF13	241.831	-0.186725	0.823699
ENSG00000041988.15|THAP3	99.5166	0.303348	0.825758
ENSG00000007923.16|DNAJC11	619.717	-0.114976	0.803349
ENSG00000229519.2|AL591866.1	2.07113	-1.21571	NA
ENSG00000171735.19|CAMTA1	348.307	-0.0913145	0.921053
ENSG00000227950.1|AL590128.1	0.321763	1.67914	NA
ENSG00000237365.1|AL512330.1	0	NA	NA
ENSG00000207056.1|RNU1-8P	0	NA	NA
ENSG00000237402.1|CAMTA1-IT1	0	NA	NA
ENSG00000237728.2|CAMTA1-AS2	0	NA	NA
ENSG00000225126.1|CAMTA1-AS1	0	NA	NA
ENSG00000270171.1|AL359881.3	1.1688	-0.533118	NA
ENSG00000270035.1|AL359881.2	2.02459	0.629714	NA
ENSG00000269978.1|AL359881.1	2.91946	0.0558524	NA
ENSG00000049245.13|VAMP3	798.715	0.0111166	0.992655
ENSG00000269925.1|Z98884.2	9.18503	-0.213676	NA
ENSG00000049246.14|PER3	64.22	0.521149	0.646921
ENSG00000236266.1|Z98884.1	0.321763	1.67914	NA
ENSG00000049247.14|UTS2	282.213	0.144505	0.813893
ENSG00000049249.9|TNFRSF9	1622.02	0.42294	0.607756
ENSG00000270330.1|AL009183.1	1.82098	0.0471893	NA
ENSG00000116288.13|PARK7	1928.06	0.104233	0.880616
ENSG00000200344.1|Y_RNA	1.05683	0.491375	NA
ENSG00000284716.1|AL034417.3	0	NA	NA
ENSG00000116285.13|ERRFI1	72.0941	0.295944	0.894911
ENSG00000284747.1|AL034417.4	14.9291	-0.267978	NA
ENSG00000162426.16|SLC45A1	3.10558	1.17708	NA
ENSG00000252254.1|Y_RNA	0	NA	NA
ENSG00000142599.19|RERE	288.394	-0.266265	0.749033
ENSG00000232912.6|RERE-AS1	0	NA	NA
ENSG00000221083.1|AL096855.1	0	NA	NA
ENSG00000270282.1|AL096855.2	0	NA	NA
ENSG00000222511.2|Y_RNA	0	NA	NA
ENSG00000226545.1|AL357552.1	0	NA	NA
ENSG00000228423.2|AL357552.2	0	NA	NA
ENSG00000229716.2|RPL23AP19	0	NA	NA
ENSG00000234619.1|RPL7P11	0.771333	-1.87552	NA
ENSG00000224315.2|RPL7P7	0.564252	-1.28595	NA
ENSG00000074800.16|ENO1	20512.6	-1.10085	2.07956e-19
ENSG00000230679.1|ENO1-AS1	0.8071	1.62861	NA
ENSG00000274258.1|MIR6728	0.806233	-0.637549	NA
ENSG00000238249.2|HMGN2P17	5.87394	-0.649961	NA
ENSG00000232208.2|AL139415.1	3.24215	1.48812	NA
ENSG00000142583.18|SLC2A5	1719.41	-1.54581	3.28652e-11
ENSG00000252404.1|AL158048.1	0	NA	NA
ENSG00000180758.12|GPR157	559.182	-0.852248	0.182683
ENSG00000284357.1|MIR34A	0	NA	NA
ENSG00000234546.4|LNCTAM34A	10.355	-0.33901	NA
ENSG00000228526.7|MIR34AHG	30.895	-1.14043	0.116501
ENSG00000049239.13|H6PD	1315.72	-0.0911936	0.96411
ENSG00000171621.14|SPSB1	1609.03	-0.488187	0.238513
ENSG00000171612.7|SLC25A33	299.229	0.0874685	0.964341
ENSG00000231181.1|AL954705.1	9.93862	-0.145448	NA
ENSG00000188807.13|TMEM201	124.398	-0.404671	0.540781
ENSG00000171608.16|PIK3CD	1247.64	0.162463	0.588668
ENSG00000233268.3|AL691449.1	0.431579	0.587722	NA
ENSG00000231789.2|PIK3CD-AS2	1.06914	2.25068	NA
ENSG00000171603.18|CLSTN1	2759.3	-0.198765	0.508262
ENSG00000271264.1|MZT1P1	0	NA	NA
ENSG00000179840.5|PIK3CD-AS1	45.7752	0.317778	0.867739
ENSG00000223989.1|AL357140.1	0	NA	NA
ENSG00000178585.15|CTNNBIP1	270.544	0.0816577	0.96885
ENSG00000285701.1|AL357140.4	0.621242	-2.87469	NA
ENSG00000162441.12|LZIC	294.472	-0.348334	0.226953
ENSG00000173614.14|NMNAT1	131.18	0.201388	0.821212
ENSG00000283611.2|TMEM274P	0	NA	NA
ENSG00000265521.1|MIR5697	0.367962	-0.251344	NA
ENSG00000241326.1|AL603962.1	0	NA	NA
ENSG00000228150.1|AL357140.2	4.66119	-0.587821	NA
ENSG00000202415.1|RN7SKP269	2.30121	2.48201	NA
ENSG00000162444.12|RBP7	0	NA	NA
ENSG00000130939.20|UBE4B	422.57	-3.81089e-05	0.999829
ENSG00000224340.1|AL590639.1	0.463155	0.717368	NA
ENSG00000233623.2|PGAM1P11	0.145094	0.710429	NA
ENSG00000201746.1|RNU6-828P	0	NA	NA
ENSG00000054523.18|KIF1B	1349.1	-0.0291309	0.983255
ENSG00000264881.1|AL358013.1	0	NA	NA
ENSG00000199562.1|RNU6-37P	0	NA	NA
ENSG00000264501.2|RN7SL731P	1.00614	-0.255431	NA
ENSG00000284735.1|AL139424.3	1.11851	-1.48314	NA
ENSG00000284642.1|AL139424.2	6.85102	0.416338	NA
ENSG00000142657.21|PGD	6871.77	0.650452	2.08833e-06
ENSG00000251503.8|CENPS-CORT	6.72961	-0.557868	NA
ENSG00000175279.22|CENPS	100.721	0.107311	0.956764
ENSG00000271989.1|AL139424.1	0.813636	1.65335	NA
ENSG00000241563.4|CORT	3.35419	0.307403	NA
ENSG00000203469.2|AL354956.1	0	NA	NA
ENSG00000160049.12|DFFA	233.816	0.501544	0.0340069
ENSG00000142655.13|PEX14	145.824	0.488263	0.302818
ENSG00000287727.1|AL139423.2	4.35779	0.266148	NA
ENSG00000243267.3|RN7SL614P	0.447367	0.652814	NA
ENSG00000130940.15|CASZ1	186.911	0.113449	0.958977
ENSG00000272078.1|AL139423.1	62.6284	-0.0885426	0.985379
ENSG00000175262.14|C1orf127	86.1675	0.624187	0.242449
ENSG00000120948.19|TARDBP	2119.36	0.174777	0.509006
ENSG00000009724.17|MASP2	30.1492	-0.283087	0.895214
ENSG00000116649.10|SRM	449.541	-0.0679072	0.959873
ENSG00000226849.1|AL109811.1	2.46783	-1.25495	NA
ENSG00000171824.14|EXOSC10	806.071	0.059254	0.955852
ENSG00000230337.1|EXOSC10-AS1	2.59217	-1.278	NA
ENSG00000225602.5|MTOR-AS1	0	NA	NA
ENSG00000253086.1|RNU6-537P	0	NA	NA
ENSG00000171819.5|ANGPTL7	2.35705	-1.06179	NA
ENSG00000207451.1|RNU6-291P	0.150005	0.710429	NA
ENSG00000238173.1|RPL39P6	0	NA	NA
ENSG00000198793.13|MTOR	919.487	0.00635792	0.997247
ENSG00000120942.14|UBIAD1	220.129	0.43962	0.129771
ENSG00000238199.1|UBE2V2P3	0	NA	NA
ENSG00000204624.8|DISP3	0.605056	-2.83978	NA
ENSG00000285833.1|AL590989.1	0	NA	NA
ENSG00000284708.1|AL031731.1	0	NA	NA
ENSG00000116661.11|FBXO2	1.0677	0.541774	NA
ENSG00000132879.14|FBXO44	138.639	0.155336	0.905036
ENSG00000116663.11|FBXO6	127.062	0.471279	0.250082
ENSG00000116670.15|MAD2L2	491.461	-0.0317566	0.986539
ENSG00000162490.7|DRAXIN	4.37917	-0.100063	NA
ENSG00000177674.16|AGTRAP	457.543	0.24245	0.646921
ENSG00000215910.7|C1orf167	0	NA	NA
ENSG00000177553.6|C1orf167-AS1	0	NA	NA
ENSG00000177000.13|MTHFR	511.448	0.158352	0.777112
ENSG00000011021.23|CLCN6	292.708	0.282007	0.795455
ENSG00000175206.10|NPPA	0	NA	NA
ENSG00000276470.1|AL021155.2	1.00614	-0.255431	NA
ENSG00000278852.1|AL021155.3	1.51323	0.0307014	NA
ENSG00000275915.1|AL021155.1	1.00614	-0.255431	NA
ENSG00000285646.2|AL021155.4	5.43537	-0.957525	NA
ENSG00000199347.1|RNU5E-1	0	NA	NA
ENSG00000201801.1|RNU5E-4P	0	NA	NA
ENSG00000116685.16|KIAA2013	733.323	-0.172431	0.809989
ENSG00000083444.17|PLOD1	3715.39	-0.466997	0.0346396
ENSG00000116688.18|MFN2	1638.17	-0.00354302	0.997536
ENSG00000287384.1|AL096840.2	1.3035	-0.193252	NA
ENSG00000116691.11|MIIP	154.205	0.274007	0.87012
ENSG00000202461.1|Y_RNA	0	NA	NA
ENSG00000276869.1|MIR6729	0.145094	0.710429	NA
ENSG00000120949.15|TNFRSF8	1.21793	3.60939	NA
ENSG00000201135.1|RNU6-777P	0	NA	NA
ENSG00000227875.2|RPL23AP89	0	NA	NA
ENSG00000285604.1|AL357835.1	0	NA	NA
ENSG00000028137.19|TNFRSF1B	3018.72	-1.13275	2.82689e-23
ENSG00000263676.1|MIR4632	0	NA	NA
ENSG00000283789.1|MIR7846	0.201685	-1.21312	NA
ENSG00000048707.15|VPS13D	538.606	-0.096721	0.970943
ENSG00000239149.1|SNORA59A	0.76913	1.68531	NA
ENSG00000221340.1|RNU6ATAC18P	0	NA	NA
ENSG00000162496.9|DHRS3	151.891	-1.12823	0.000707768
ENSG00000276830.1|MIR6730	0.207081	-1.21312	NA
ENSG00000179172.10|HNRNPCL1	22.0725	1.43332	0.91099
ENSG00000277058.3|HNRNPCL3	1.00614	-0.255431	NA
ENSG00000179412.11|HNRNPCL4	1.15123	0.150067	NA
ENSG00000162494.6|LRRC38	0	NA	NA
ENSG00000259961.1|AL354712.1	0	NA	NA
ENSG00000162493.17|PDPN	154.625	-0.113068	0.985519
ENSG00000116731.22|PRDM2	1030.89	-0.176148	0.853643
ENSG00000189337.17|KAZN	12.0051	-1.03536	NA
ENSG00000252151.1|RNU6-1265P	0	NA	NA
ENSG00000231606.2|AL357873.1	0	NA	NA
ENSG00000234593.3|KAZN-AS1	0	NA	NA
ENSG00000235829.1|TBCAP2	0	NA	NA
ENSG00000287756.1|AL031293.1	0	NA	NA
ENSG00000175147.13|TMEM51-AS1	35.4018	-1.17639	0.380144
ENSG00000171729.14|TMEM51	637.293	-0.508776	0.0835302
ENSG00000204464.7|C1orf195	0.424176	-2.37677	NA
ENSG00000215720.4|MFFP1	1.13963	0.846514	NA
ENSG00000142621.19|FHAD1	19.1136	-0.388949	0.879552
ENSG00000233485.1|FHAD1-AS1	0	NA	NA
ENSG00000236045.1|AL031283.2	0	NA	NA
ENSG00000228140.2|AL031283.1	10.0842	-0.899254	NA
ENSG00000142634.13|EFHD2	4066.4	-0.196642	0.642611
ENSG00000162438.12|CTRC	1.00843	-3.58147	NA
ENSG00000142615.8|CELA2A	0	NA	NA
ENSG00000215704.10|CELA2B	0	NA	NA
ENSG00000132906.18|CASP9	164.017	0.22145	0.811525
ENSG00000116138.13|DNAJC16	221.131	-0.00836586	0.996376
ENSG00000251866.1|SCARNA21B	0	NA	NA
ENSG00000272510.1|AL121992.3	0	NA	NA
ENSG00000237301.1|AL121992.1	1.77122	1.80495	NA
ENSG00000116771.6|AGMAT	37.637	-0.151734	0.971924
ENSG00000235084.3|CHCHD2P6	19.5171	-0.196413	0.96289
ENSG00000197312.12|DDI2	232.218	-0.391711	0.378734
ENSG00000215695.1|RSC1A1	7.76926	1.1275	NA
ENSG00000271742.1|AL121992.2	1.06692	-0.400418	NA
ENSG00000116786.13|PLEKHM2	2880.08	0.0307578	0.979304
ENSG00000237938.5|AL450998.2	19.691	-0.1814	0.973305
ENSG00000162461.8|SLC25A34	46.5546	0.0541087	0.989794
ENSG00000224459.1|SLC25A34-AS1	0	NA	NA
ENSG00000162460.7|TMEM82	0	NA	NA
ENSG00000162458.13|FBLIM1	19.4945	0.241361	0.958596
ENSG00000224321.1|RPL12P14	2.17316	-0.0259959	NA
ENSG00000065526.12|SPEN	1828.51	-0.172578	0.879208
ENSG00000270620.1|AL034555.1	0.286486	-0.251344	NA
ENSG00000233954.6|UQCRHL	250.818	-0.201509	0.775799
ENSG00000178715.8|AL450998.1	1.33829	0.537292	NA
ENSG00000179743.4|FLJ37453	29.9885	0.222571	0.935215
ENSG00000116809.12|ZBTB17	671.937	0.202562	0.807708
ENSG00000234607.2|AL355994.4	1.3832	0.346754	NA
ENSG00000173641.18|HSPB7	101.729	-0.245029	0.784331
ENSG00000186510.12|CLCNKA	22.7405	0.267234	0.981548
ENSG00000184908.18|CLCNKB	1.97392	4.30657	NA
ENSG00000142627.13|EPHA2	14.7791	-0.907283	NA
ENSG00000227959.1|AL451042.2	0	NA	NA
ENSG00000234166.1|ARHGEF19-AS1	0	NA	NA
ENSG00000142632.17|ARHGEF19	60.3736	-0.851132	0.0548789
ENSG00000237276.8|ANO7L1	9.37316	0.941639	NA
ENSG00000288398.1|AL109627.1	12.383	0.386037	NA
ENSG00000132881.12|CPLANE2	5.88178	0.250756	NA
ENSG00000233929.1|MT1XP1	4.94488	-0.488441	NA
ENSG00000037637.11|FBXO42	1180.95	-0.266474	0.182042
ENSG00000055070.17|SZRD1	2216.17	-0.101657	0.771922
ENSG00000187144.11|SPATA21	0	NA	NA
ENSG00000226457.1|RPL22P3	2.44775	-1.62258	NA
ENSG00000157191.20|NECAP2	2022.78	0.0365119	0.967105
ENSG00000080947.15|CROCCP3	33.4172	0.032939	0.993021
ENSG00000261135.1|AL137802.2	0.823942	1.66171	NA
ENSG00000285853.1|AL137802.3	0	NA	NA
ENSG00000224174.2|AL137802.1	4.07351	1.0957	NA
ENSG00000233421.4|LINC01783	0	NA	NA
ENSG00000277344.1|RNU1-6P	0	NA	NA
ENSG00000225710.1|PDE4DIPP8	1.22285	3.6145	NA
ENSG00000219481.10|NBPF1	270.958	0.206223	0.629838
ENSG00000271732.1|AL137798.1	0.295098	1.57043	NA
ENSG00000282143.1|AL137798.2	0	NA	NA
ENSG00000226029.1|LINC01772	10.9813	-0.330655	NA
ENSG00000206652.1|RNU1-1	1.64971	-0.247862	NA
ENSG00000215908.10|CROCCP2	240.023	0.38789	0.282799
ENSG00000283773.1|AL137798.3	1.16702	0.173899	NA
ENSG00000186301.8|MST1P2	12.189	1.13087	NA
ENSG00000207513.1|RNU1-3	1.78941	0.0142844	NA
ENSG00000268869.6|ESPNP	0	NA	NA
ENSG00000279151.1|AL021920.1	0	NA	NA
ENSG00000280114.1|AL021920.2	1.10994	1.13085	NA
ENSG00000236698.1|EIF1AXP1	86.4343	-0.134163	0.956992
ENSG00000282740.1|AL021920.3	0	NA	NA
ENSG00000058453.17|CROCC	157.365	0.236674	0.806115
ENSG00000227684.2|CROCCP4	1.7911	-0.476117	NA
ENSG00000186715.11|MST1L	18.1993	0.314481	0.920482
ENSG00000223643.6|BX284668.1	0	NA	NA
ENSG00000230239.1|PDE4DIPP9	0	NA	NA
ENSG00000263811.1|MIR3675	0	NA	NA
ENSG00000228549.4|BX284668.2	0	NA	NA
ENSG00000277234.1|RNU1-5P	0	NA	NA
ENSG00000238142.2|BX284668.4	24.4024	0.45535	0.821027
ENSG00000272426.1|BX284668.5	0.30001	1.59114	NA
ENSG00000207389.1|RNU1-4	0.845257	-0.867741	NA
ENSG00000235241.1|BX284668.3	0.408766	-2.26602	NA
ENSG00000207005.1|RNU1-2	1.00614	-0.255431	NA
ENSG00000117122.14|MFAP2	0	NA	NA
ENSG00000286898.1|AL049569.2	0	NA	NA
ENSG00000226526.1|AL049569.1	0	NA	NA
ENSG00000159363.19|ATP13A2	107.41	-0.158505	0.958779
ENSG00000288636.1|AL049569.3	0	NA	NA
ENSG00000117118.10|SDHB	807.716	0.157817	0.734711
ENSG00000117115.13|PADI2	123.889	0.475808	0.610575
ENSG00000227751.1|RCC2-AS1	0	NA	NA
ENSG00000179051.14|RCC2	2524.94	-0.12091	0.751952
ENSG00000074964.17|ARHGEF10L	331.09	-0.238738	0.581172
ENSG00000159423.17|ALDH4A1	194.987	0.0427499	0.983678
ENSG00000265606.1|MIR4695	0	NA	NA
ENSG00000221662.1|MIR1290	0.150005	0.710429	NA
ENSG00000169991.11|IFFO2	264.671	-0.498611	0.665793
ENSG00000127481.15|UBR4	4594.95	-0.19855	0.803995
ENSG00000272084.1|AL137127.1	21.6228	0.310363	0.94886
ENSG00000127463.15|EMC1	1084.62	-0.0733103	0.913373
ENSG00000286064.1|AL035413.2	0	NA	NA
ENSG00000230424.1|EMC1-AS1	5.25885	0.780652	NA
ENSG00000053372.5|MRTO4	461.881	0.0543452	0.972855
ENSG00000211454.15|AKR7L	7.07483	-0.488963	NA
ENSG00000162482.5|AKR7A3	7.61101	0.523615	NA
ENSG00000270728.1|AL035413.1	3.40993	-0.561381	NA
ENSG00000053371.13|AKR7A2	671.87	-0.0647657	0.954623
ENSG00000200403.1|RNU6-1099P	0.667972	1.2434	NA
ENSG00000040487.13|SLC66A1	238.984	-0.324522	0.755654
ENSG00000077549.19|CAPZB	6848.41	-0.170181	0.803995
ENSG00000240490.3|RN7SL277P	0.141392	-1.21312	NA
ENSG00000173436.15|MICOS10	769.207	0.0500158	0.974525
ENSG00000235185.1|AL031727.2	0	NA	NA
ENSG00000158747.15|NBL1	1135.88	-0.422076	0.717584
ENSG00000270136.6|MICOS10-NBL1	0	NA	NA
ENSG00000201609.1|RNU4-28P	0.548464	-1.28633	NA
ENSG00000226396.1|AL031727.1	10.7967	-0.0612973	NA
ENSG00000162542.14|TMCO4	207.421	0.0364202	0.985519
ENSG00000169914.6|OTUD3	150.644	0.00902709	0.997756
ENSG00000188257.12|PLA2G2A	0	NA	NA
ENSG00000117215.15|PLA2G2D	0.70338	-0.402771	NA
ENSG00000158786.5|PLA2G2F	0	NA	NA
ENSG00000227066.2|Z98257.1	0	NA	NA
ENSG00000187980.7|PLA2G2C	1.1285	-1.32726	NA
ENSG00000162543.6|UBXN10	0	NA	NA
ENSG00000162545.6|CAMK2N1	3.36501	-1.81477	NA
ENSG00000090432.7|MUL1	363.121	0.325009	0.246199
ENSG00000158825.6|CDA	7.59005	0.507303	NA
ENSG00000284005.1|MIR6084	0.804453	0.375711	NA
ENSG00000244038.11|DDOST	7702.47	-0.00505673	0.995578
ENSG00000117245.13|KIF17	274.056	-0.386659	0.359936
ENSG00000235432.1|AL663074.2	0	NA	NA
ENSG00000158828.8|PINK1	142.885	-0.00752141	0.998259
ENSG00000117242.7|PINK1-AS	340.048	-0.0600576	0.970943
ENSG00000189410.12|SH2D5	0.403371	-2.24921	NA
ENSG00000127483.19|HP1BP3	2393.03	-0.0491707	0.956992
ENSG00000075151.22|EIF4G3	2017.55	-0.0830258	0.968941
ENSG00000251914.1|RNU7-200P	0	NA	NA
ENSG00000221808.1|MIR1256	0	NA	NA
ENSG00000233072.1|RPS15AP6	0	NA	NA
ENSG00000236073.2|AL627311.1	0.721766	1.58462	NA
ENSG00000235112.1|HSPE1P27	0.141392	-1.21312	NA
ENSG00000287192.1|AL031005.2	1.80414	0.0294934	NA
ENSG00000117298.16|ECE1	515.437	-0.307787	0.857707
ENSG00000236936.1|AL031005.1	0	NA	NA
ENSG00000231105.2|ECE1-AS1	2.23684	-0.182012	NA
ENSG00000236216.5|PPP1R11P1	6.78603	-0.452255	NA
ENSG00000227001.3|NBPF2P	3.21232	-0.104094	NA
ENSG00000187952.9|HS6ST1P1	11.6895	0.373561	NA
ENSG00000142794.19|NBPF3	55.074	-0.20119	0.909571
ENSG00000176378.8|PFN1P10	0.414162	-2.28269	NA
ENSG00000076864.19|RAP1GAP	24.6362	-0.0271324	0.996348
ENSG00000090686.16|USP48	548.129	0.0562843	0.969415
ENSG00000231978.2|AL590103.1	0	NA	NA
ENSG00000187942.12|LDLRAD2	1.5618	-3.10293	NA
ENSG00000142798.20|HSPG2	620.071	-0.614884	0.143444
ENSG00000283234.1|AL590556.2	0	NA	NA
ENSG00000219073.8|CELA3B	0	NA	NA
ENSG00000285959.1|AL590556.3	0	NA	NA
ENSG00000273610.1|RN7SL386P	0	NA	NA
ENSG00000201919.1|RNU6-1022P	0	NA	NA
ENSG00000142789.20|CELA3A	0	NA	NA
ENSG00000278124.1|RN7SL186P	0	NA	NA
ENSG00000201273.1|RNU6-776P	0	NA	NA
ENSG00000228397.3|LINC01635	2.42058	-0.793876	NA
ENSG00000218510.8|LINC00339	20.0631	0.591521	0.827151
ENSG00000070831.17|CDC42	5986.05	-0.118493	0.60576
ENSG00000232037.3|AL590556.1	2.11117	0.447613	NA
ENSG00000285752.1|CDC42-AS1	42.6835	-0.251983	0.946737
ENSG00000285794.1|AL031281.1	1.84683	3.08384	NA
ENSG00000230068.2|CDC42-IT1	1.9552	0.251577	NA
ENSG00000271428.1|MPHOSPH6P1	0.636966	1.17095	NA
ENSG00000162552.15|WNT4	8.87579	-0.533894	NA
ENSG00000285873.1|AL445253.1	0	NA	NA
ENSG00000234397.3|PPIAP34	2.4927	-0.754205	NA
ENSG00000184677.18|ZBTB40	666.935	0.152805	0.738063
ENSG00000237200.1|ZBTB40-IT1	1.44837	-0.528811	NA
ENSG00000070886.12|EPHA8	0	NA	NA
ENSG00000173372.17|C1QA	760.233	0.0396464	0.97276
ENSG00000159189.12|C1QC	670.895	0.0879661	0.97276
ENSG00000173369.17|C1QB	39.2351	0.274224	0.953959
ENSG00000133216.17|EPHB2	46.2851	0.180219	0.970264
ENSG00000265422.1|MIR4684	0	NA	NA
ENSG00000225952.1|AL512444.1	0	NA	NA
ENSG00000264014.1|MIR4253	0	NA	NA
ENSG00000240553.1|AL031428.1	0	NA	NA
ENSG00000263793.1|MIR3115	0	NA	NA
ENSG00000266802.1|AL031428.2	0.207081	-1.21312	NA
ENSG00000169641.13|LUZP1	2594.3	-0.150166	0.942568
ENSG00000229010.1|AL161672.1	0.757044	2.92421	NA
ENSG00000206935.1|RNU6-514P	0.282784	-1.82933	NA
ENSG00000252578.1|RNU6-135P	0.160882	0.710429	NA
ENSG00000004487.17|KDM1A	963.868	-0.20156	0.71121
ENSG00000261326.4|LINC01355	46.1407	0.019728	0.996348
ENSG00000284726.1|AL109936.6	0.782124	-1.90854	NA
ENSG00000125944.21|HNRNPR	1504.4	0.057831	0.954623
ENSG00000249087.7|ZNF436-AS1	4.01585	-0.491266	NA
ENSG00000201405.1|Y_RNA	0.207081	-1.21312	NA
ENSG00000125945.15|ZNF436	147.478	-0.573928	0.138416
ENSG00000204219.11|TCEA3	0	NA	NA
ENSG00000232482.2|AL357134.1	0	NA	NA
ENSG00000088280.19|ASAP3	5.80212	1.38224	NA
ENSG00000007968.7|E2F2	211.499	-0.660724	0.0472935
ENSG00000117318.9|ID3	64.0207	-0.774764	0.766454
ENSG00000142676.14|RPL11	7745.49	-0.0298889	0.983255
ENSG00000236810.6|ELOA-AS1	4.61146	0.146659	NA
ENSG00000011007.12|ELOA	2790.3	0.326168	0.00957354
ENSG00000057757.10|PITHD1	337.191	0.281226	0.668161
ENSG00000011009.11|LYPLA2	624.028	0.268524	0.595883
ENSG00000117308.15|GALE	115.126	0.111598	0.959873
ENSG00000117305.15|HMGCL	353.749	0.246517	0.552867
ENSG00000179163.12|FUCA1	2410.42	0.15574	0.518542
ENSG00000188822.8|CNR2	0	NA	NA
ENSG00000232557.3|AL590609.2	0	NA	NA
ENSG00000229106.1|BTBD6P1	2.23394	-0.0904228	NA
ENSG00000230228.2|H3P1	1.19921	-1.55062	NA
ENSG00000189266.13|PNRC2	2827.93	0.180385	0.584749
ENSG00000188529.15|SRSF10	2051.15	0.00941285	0.993021
ENSG00000232298.2|GRHL3-AS1	0	NA	NA
ENSG00000158055.16|GRHL3	0.725468	2.86644	NA
ENSG00000001460.18|STPG1	46.6554	0.281642	0.875561
ENSG00000001461.17|NIPAL3	362.479	0.128344	0.91739
ENSG00000286061.1|RCAN3AS	1.8078	1.84494	NA
ENSG00000117602.13|RCAN3	99.8432	0.0489825	0.987658
ENSG00000264443.1|NCMAP-DT	0	NA	NA
ENSG00000133226.17|SRRM1	1050.02	-0.100263	0.860627
ENSG00000169504.15|CLIC4	11295.6	-0.20942	0.818456
ENSG00000238482.1|RNU6-1208P	0.160882	0.710429	NA
ENSG00000020633.19|RUNX3	1436.54	-0.790185	0.0134117
ENSG00000278034.1|MIR6731	0.645351	-1.59502	NA
ENSG00000229162.1|RUNX3-AS1	0.605056	-2.83978	NA
ENSG00000261025.1|AL445471.1	1.23988	-0.654745	NA
ENSG00000285823.1|LINC02793	0	NA	NA
ENSG00000233755.1|AL050344.1	0	NA	NA
ENSG00000117614.10|SYF2	556.381	0.0333156	0.98416
ENSG00000284602.1|AL031432.4	11.3456	-0.11747	NA
ENSG00000117616.18|RSRP1	1055.85	-0.136029	0.813769
ENSG00000272432.1|AL031432.3	1.96474	1.98538	NA
ENSG00000187010.21|RHD	8.57278	-1.00289	NA
ENSG00000183726.11|TMEM50A	1634.75	-0.0474113	0.952667
ENSG00000188672.19|RHCE	0.600019	2.59	NA
ENSG00000261349.1|AL031432.2	4.63452	-0.600434	NA
ENSG00000224183.1|SDHDP6	38.8907	-0.0522749	0.991887
ENSG00000259984.1|AL928711.1	1.26283	-0.927727	NA
ENSG00000238084.4|AL031284.1	81.5903	0.0124913	0.996348
ENSG00000204178.11|MACO1	347.861	-0.0266325	0.986675
ENSG00000157978.12|LDLRAP1	105.729	0.120539	0.952094
ENSG00000225643.1|AL606491.1	0	NA	NA
ENSG00000117643.15|MAN1C1	137.298	-0.306463	0.668161
ENSG00000233478.1|AL031280.1	0.282784	-1.82933	NA
ENSG00000162430.17|SELENON	2347.67	-0.192647	0.617542
ENSG00000255054.3|AL020996.2	0.861045	-0.82494	NA
ENSG00000228172.5|AL020996.1	11.791	0.381197	NA
ENSG00000117640.18|MTFR1L	501.7	-0.00599193	0.997665
ENSG00000272478.1|AL020996.3	0	NA	NA
ENSG00000127423.11|AUNIP	34.7359	-0.515997	0.659275
ENSG00000236528.1|AL033528.2	0	NA	NA
ENSG00000182749.6|PAQR7	9.41047	-0.691242	NA
ENSG00000117632.23|STMN1	5416.27	0.0983171	0.934529
ENSG00000229786.1|SNRPFP2	0	NA	NA
ENSG00000223624.1|AL033528.1	0	NA	NA
ENSG00000283938.1|MIR3917	0.291397	-0.251344	NA
ENSG00000158006.14|PAFAH2	93.8423	0.557276	0.200626
ENSG00000207237.1|RNU6-110P	0	NA	NA
ENSG00000175087.10|PDIK1L	36.7251	0.34047	0.819483
ENSG00000197245.6|FAM110D	0.414162	-2.28269	NA
ENSG00000236782.7|AL391650.1	3.24249	-0.688237	NA
ENSG00000142684.9|ZNF593	95.92	0.547199	0.423116
ENSG00000142675.18|CNKSR1	1.51137	0.14227	NA
ENSG00000236155.6|ZPLD2P	0	NA	NA
ENSG00000278572.1|AL355877.2	0	NA	NA
ENSG00000130695.16|CEP85	298.748	-0.259483	0.440145
ENSG00000270733.1|AL355877.1	0.488171	-1.08297	NA
ENSG00000158062.20|UBXN11	566.327	0.28054	0.518358
ENSG00000169442.9|CD52	3525.51	-0.0696629	0.970264
ENSG00000142669.15|SH3BGRL3	9783.07	-0.0423197	0.977739
ENSG00000176092.17|CRYBG2	0	NA	NA
ENSG00000225854.2|AL451139.1	0	NA	NA
ENSG00000117682.17|DHDDS	297.939	0.423859	0.434074
ENSG00000223583.1|AL513365.1	2.11877	-0.82271	NA
ENSG00000225891.2|DHDDS-AS1	4.63261	0.0110444	NA
ENSG00000198830.11|HMGN2	2660.73	0.0690663	0.963247
ENSG00000117676.14|RPS6KA1	2809.26	-0.278936	0.419444
ENSG00000238705.1|MIR1976	0.201685	-1.21312	NA
ENSG00000117713.20|ARID1A	1791.79	0.0569818	0.978758
ENSG00000260063.1|AL512408.1	17.0497	0.329641	0.920901
ENSG00000060642.11|PIGV	319.092	0.169884	0.783402
ENSG00000241188.3|RN7SL165P	0.346779	-0.251344	NA
ENSG00000204160.12|ZDHHC18	373.748	-0.0760252	0.962691
ENSG00000226698.1|AL034380.1	0	NA	NA
ENSG00000142751.15|GPN2	320.075	0.0258535	0.988159
ENSG00000198746.13|GPATCH3	211.184	0.428264	0.34187
ENSG00000090273.14|NUDC	783.604	0.0976382	0.905036
ENSG00000131910.5|NR0B2	0	NA	NA
ENSG00000172746.6|RPL12P13	0	NA	NA
ENSG00000253368.4|TRNP1	8.13597	-0.843951	NA
ENSG00000158246.8|TENT5B	2.99565	0.404694	NA
ENSG00000090020.11|SLC9A1	492.994	-0.409508	0.089569
ENSG00000214973.3|CHCHD3P3	51.095	-0.337623	0.895029
ENSG00000225159.1|NPM1P39	223.894	-0.639768	0.162343
ENSG00000142784.16|WDTC1	785.614	-0.100322	0.864723
ENSG00000252098.1|Y_RNA	0.295098	1.57043	NA
ENSG00000243659.1|FO393419.3	0	NA	NA
ENSG00000186501.15|TMEM222	369.103	0.039378	0.986821
ENSG00000206888.1|RNU6-48P	0.643087	-0.201654	NA
ENSG00000241547.1|ACTG1P20	6.91654	1.02627	NA
ENSG00000142765.18|SYTL1	55.7348	-0.415638	0.666734
ENSG00000142733.17|MAP3K6	216.469	-0.401049	0.42735
ENSG00000142748.13|FCN3	0	NA	NA
ENSG00000181773.7|GPR3	30.9872	-0.715013	0.463851
ENSG00000158195.11|WASF2	3254.63	-0.157461	0.810636
ENSG00000241169.1|FO393419.2	0	NA	NA
ENSG00000237429.1|BX293535.1	0.403371	-2.24921	NA
ENSG00000126705.15|AHDC1	239.96	-0.577642	0.45929
ENSG00000000938.13|FGR	370.843	-0.542782	0.642611
ENSG00000235912.1|AL031729.1	114.796	0.193478	0.847323
ENSG00000225886.3|AL445490.1	18.2781	-0.0888326	0.987731
ENSG00000206767.1|RNU6-949P	0	NA	NA
ENSG00000226662.2|CHMP1AP1	0	NA	NA
ENSG00000207095.1|RNU6-424P	0	NA	NA
ENSG00000233975.2|LINC02574	110.203	-0.629734	0.944328
ENSG00000126709.16|IFI6	15477.5	0.019133	0.99208
ENSG00000009780.16|FAM76A	35.4166	0.241129	0.937031
ENSG00000230833.1|RPEP3	0.145094	0.710429	NA
ENSG00000231344.1|AL020997.1	0.201685	-1.21312	NA
ENSG00000117758.14|STX12	1394.27	-0.171869	0.581172
ENSG00000223062.1|RNU6-1245P	0	NA	NA
ENSG00000286433.1|AL020997.4	0.900029	3.17454	NA
ENSG00000117751.18|PPP1R8	488.822	0.0469961	0.970615
ENSG00000252947.1|SCARNA1	0	NA	NA
ENSG00000269971.1|AL020997.2	1.2573	0.624906	NA
ENSG00000270031.1|AL020997.3	2.40627	0.763581	NA
ENSG00000130775.16|THEMIS2	661.057	0.0729187	0.958656
ENSG00000117748.10|RPA2	332.984	0.247787	0.570959
ENSG00000130768.15|SMPDL3B	4.34647	0.809352	NA
ENSG00000227050.1|AL512288.1	0	NA	NA
ENSG00000158156.9|XKR8	108.163	0.306166	0.774652
ENSG00000158161.16|EYA3	1134.62	0.0349027	0.985273
ENSG00000228943.1|AL137792.2	0	NA	NA
ENSG00000214812.3|AL137792.1	1.73474	1.7379	NA
ENSG00000253005.1|RNU6-176P	0	NA	NA
ENSG00000169403.12|PTAFR	868.395	0.511904	0.0760086
ENSG00000238231.2|AL512288.2	2.50096	-1.2263	NA
ENSG00000240750.3|RN7SL559P	2.14552	-0.0373467	NA
ENSG00000228589.3|SPCS2P4	404.651	0.0167876	0.992655
ENSG00000126698.11|DNAJC8	1799.98	0.174462	0.542283
ENSG00000130770.18|ATP5IF1	801.171	0.286072	0.638378
ENSG00000270605.1|AL353622.1	13.4922	0.334034	NA
ENSG00000271398.1|AL353622.2	0.201685	-1.21312	NA
ENSG00000130766.5|SESN2	681.906	-0.466732	0.0186908
ENSG00000130772.14|MED18	177.482	0.161901	0.858902
ENSG00000204138.13|PHACTR4	414.914	-0.155128	0.954623
ENSG00000206779.1|Y_RNA	0	NA	NA
ENSG00000221216.1|RNU6ATAC27P	0.150005	0.710429	NA
ENSG00000229820.2|CR391992.1	0.901848	-2.18828	NA
ENSG00000180198.16|RCC1	470.646	-0.236339	0.43113
ENSG00000242125.3|SNHG3	372.285	0.051741	0.973758
ENSG00000274266.1|SNORA73A	1.30615	0.477958	NA
ENSG00000200087.1|SNORA73B	8.87145	-0.210771	NA
ENSG00000231468.2|PRDX3P2	4.92138	-5.86829	NA
ENSG00000279443.1|AL513497.1	5.89794	-0.478287	NA
ENSG00000180098.9|TRNAU1AP	299.243	-0.388684	0.470402
ENSG00000197989.14|SNHG12	225.215	-0.101461	0.97184
ENSG00000221539.1|SNORD99	4.29881	-0.646668	NA
ENSG00000278274.1|SNORA61	1.00614	-0.255431	NA
ENSG00000273544.1|SNORA44	1.00614	-0.255431	NA
ENSG00000280498.1|SNORA16A	1.00614	-0.255431	NA
ENSG00000274582.1|SNORA16A	1.00614	-0.255431	NA
ENSG00000120656.12|TAF12	255.15	0.202628	0.691957
ENSG00000188060.8|RAB42	3.54224	-0.0766434	NA
ENSG00000229388.1|LINC01715	0.643526	2.68407	NA
ENSG00000162419.13|GMEB1	621.647	0.181253	0.607756
ENSG00000252777.1|AL645729.1	0.343077	-2.04068	NA
ENSG00000198492.16|YTHDF2	1155.09	0.149383	0.623962
ENSG00000159023.22|EPB41	355.983	0.422943	0.132148
ENSG00000206704.1|Y_RNA	0	NA	NA
ENSG00000277958.1|Metazoa_SRP	0	NA	NA
ENSG00000253304.2|TMEM200B	8.96709	-0.0691325	NA
ENSG00000225616.2|AL138785.1	2.14649	-0.0501795	NA
ENSG00000225750.1|AL357500.1	0	NA	NA
ENSG00000116350.17|SRSF4	1200.5	-0.0937103	0.870628
ENSG00000277916.1|AL357500.2	1.00614	-0.255431	NA
ENSG00000116353.16|MECR	104.954	0.408321	0.396051
ENSG00000237934.1|AL590729.1	0.450014	2.17536	NA
ENSG00000060656.20|PTPRU	18.5278	-0.338861	0.97276
ENSG00000162510.6|MATN1	1.61348	-4.26137	NA
ENSG00000186056.10|MATN1-AS1	22.8899	-0.334028	0.873792
ENSG00000287510.1|AL137857.1	1.17062	-3.81154	NA
ENSG00000162511.8|LAPTM5	36300.6	-0.164114	0.598457
ENSG00000264773.1|MIR4420	0.912725	-2.18818	NA
ENSG00000223382.5|LINC01778	0.403371	-2.24921	NA
ENSG00000162512.16|SDC3	802.59	-0.234774	0.548435
ENSG00000134644.16|PUM1	1142.58	-0.225337	0.561484
ENSG00000237329.2|AL356320.2	0.321763	1.67914	NA
ENSG00000232768.1|AL356320.1	0.604547	0.096522	NA
ENSG00000084628.10|NKAIN1	13.1048	-0.207442	NA
ENSG00000060688.13|SNRNP40	495.043	0.219934	0.626798
ENSG00000229447.2|AC114495.2	2.92775	-0.537251	NA
ENSG00000121766.16|ZCCHC17	228.185	-0.0169247	0.992655
ENSG00000229044.1|AL451070.1	0	NA	NA
ENSG00000121769.8|FABP3	34.5777	0.162931	0.975884
ENSG00000168528.12|SERINC2	470.041	-0.0357717	0.989304
ENSG00000215899.3|AC209007.1	0.708776	-0.404615	NA
ENSG00000121764.11|HCRTR1	0	NA	NA
ENSG00000162517.13|PEF1	561.674	0.153291	0.755776
ENSG00000235790.7|PEF1-AS1	0	NA	NA
ENSG00000264078.1|AC114488.2	0	NA	NA
ENSG00000084636.18|COL16A1	0	NA	NA
ENSG00000121753.13|ADGRB2	11.8415	-0.228366	NA
ENSG00000266580.1|MIR4254	0	NA	NA
ENSG00000134668.12|SPOCD1	229.029	-0.606122	0.534873
ENSG00000254545.1|AL354919.2	0.866526	-0.776176	NA
ENSG00000203620.2|AL354919.1	0	NA	NA
ENSG00000184007.22|PTP4A2	2902.51	-0.293329	0.115975
ENSG00000269967.1|AL136115.2	3.34599	-2.16779	NA
ENSG00000288678.1|AL136115.4	1.00614	-0.255431	NA
ENSG00000228634.1|AL136115.1	1.96014	-0.677438	NA
ENSG00000203325.3|AL445248.1	0	NA	NA
ENSG00000121775.18|TMEM39B	140.192	-0.269503	0.646921
ENSG00000266203.1|MIR5585	0.207081	-1.21312	NA
ENSG00000276493.1|Metazoa_SRP	0.141392	-1.21312	NA
ENSG00000121774.18|KHDRBS1	2098.54	-0.0627406	0.895214
ENSG00000025800.14|KPNA6	933.327	0.0188215	0.992655
ENSG00000250135.1|AL049795.2	0	NA	NA
ENSG00000084652.16|TXLNA	1184.86	-0.176514	0.588668
ENSG00000160050.16|CCDC28B	57.536	0.0271953	0.993021
ENSG00000224066.1|AL049795.1	1.67049	-0.193107	NA
ENSG00000160051.12|IQCC	52.4323	0.108942	0.970264
ENSG00000222046.2|DCDC2B	1.64438	0.856032	NA
ENSG00000160055.20|TMEM234	106.861	0.0552232	0.987731
ENSG00000084623.12|EIF3I	1528.63	0.144281	0.71121
ENSG00000220785.7|MTMR9LP	26.1445	-0.190807	0.964342
ENSG00000183615.6|FAM167B	0	NA	NA
ENSG00000116478.12|HDAC1	1701.84	-0.145241	0.642611
ENSG00000175130.7|MARCKSL1	1909.35	-0.501061	2.23141e-05
ENSG00000162526.7|TSSK3	4.93376	0.199653	NA
ENSG00000225828.1|FAM229A	102.302	-0.0113758	0.996348
ENSG00000160058.19|BSDC1	929.359	-0.0481649	0.970943
ENSG00000254553.1|AL033529.1	0.282784	-1.82933	NA
ENSG00000273274.2|ZBTB8B	0.141392	-1.21312	NA
ENSG00000160062.15|ZBTB8A	30.3281	0.397624	0.800617
ENSG00000176261.15|ZBTB8OS	203.536	0.112441	0.925492
ENSG00000200591.1|Y_RNA	0.592461	1.21723	NA
ENSG00000162521.19|RBBP4	1608.24	-0.104654	0.909695
ENSG00000162520.15|SYNC	1.3282	-3.99378	NA
ENSG00000162522.11|KIAA1522	202.836	-0.23447	0.783402
ENSG00000134684.12|YARS1	1348.17	0.0994827	0.808878
ENSG00000116497.18|S100PBP	200.85	0.13766	0.889039
ENSG00000121905.10|HPCA	2.71043	-1.34064	NA
ENSG00000121900.19|TMEM54	182.327	-0.192358	0.753716
ENSG00000287691.1|AL031602.2	11.9272	-0.333559	NA
ENSG00000116514.17|RNF19B	5665.03	-0.210345	0.595175
ENSG00000278966.2|AL031602.1	1.57579	-0.612649	NA
ENSG00000217644.5|AL355864.1	1.31533	1.2406	NA
ENSG00000004455.17|AK2	2662.94	-0.493584	0.0230658
ENSG00000239670.1|AL355864.2	4.56295	-1.66042	NA
ENSG00000236065.2|AL020995.1	2.48845	-2.16006	NA
ENSG00000276645.1|Metazoa_SRP	0.907244	-2.19604	NA
ENSG00000142920.17|AZIN2	15.5671	0.132399	NA
ENSG00000278997.1|AL662907.1	3.87419	-0.903156	NA
ENSG00000116525.14|TRIM62	81.3109	-0.273036	0.809989
ENSG00000279179.1|AL662907.2	4.93967	-1.17781	NA
ENSG00000160094.15|ZNF362	129.187	-0.413952	0.378734
ENSG00000270115.1|AL513327.2	2.44896	-2.13911	NA
ENSG00000184389.9|A3GALT2	0	NA	NA
ENSG00000225313.5|AL513327.1	28.4014	-0.367353	0.861626
ENSG00000134686.18|PHC2	868.244	-0.283331	0.102894
ENSG00000233246.1|PHC2-AS1	0	NA	NA
ENSG00000284154.1|MIR3605	1.7117	-0.851296	NA
ENSG00000222112.1|RN7SKP16	3.92676	-1.21123	NA
ENSG00000121903.14|ZSCAN20	64.74	0.12729	0.972188
ENSG00000189280.3|GJB5	0.61195	2.61599	NA
ENSG00000189433.7|GJB4	0	NA	NA
ENSG00000255811.1|AL121988.1	0	NA	NA
ENSG00000188910.8|GJB3	0.435281	2.1318	NA
ENSG00000187513.9|GJA4	0	NA	NA
ENSG00000230163.1|AL122010.1	0	NA	NA
ENSG00000163866.9|SMIM12	448.658	0.222476	0.475768
ENSG00000116544.12|DLGAP3	3.43821	0.406386	NA
ENSG00000163867.17|ZMYM6	224.058	0.334119	0.375621
ENSG00000284773.1|AC114490.2	18.6267	1.31707	0.612417
ENSG00000241014.2|GPR199P	8.07639	-0.654767	NA
ENSG00000271741.1|AC114490.1	30.2603	1.45896	0.942948
ENSG00000243749.1|TMEM35B	342.681	-0.142514	0.815904
ENSG00000233940.1|RPL12P45	0	NA	NA
ENSG00000197056.11|ZMYM1	115.279	0.491004	0.209376
ENSG00000228348.1|EFCAB14P1	5.43177	0.0255621	NA
ENSG00000116560.11|SFPQ	7021.93	-0.00228679	0.998259
ENSG00000240374.3|RN7SL503P	0	NA	NA
ENSG00000201542.1|SNORA62	0	NA	NA
ENSG00000227409.1|ZMYM4-AS1	0.310886	1.63564	NA
ENSG00000146463.12|ZMYM4	866.926	-0.0175836	0.992655
ENSG00000229994.1|RPL5P4	33.7847	-0.00142272	0.999383
ENSG00000278702.1|Metazoa_SRP	0.569648	-1.28966	NA
ENSG00000142687.18|KIAA0319L	829.196	0.185252	0.771185
ENSG00000236274.1|AC004865.1	0	NA	NA
ENSG00000020129.16|NCDN	317.244	0.170774	0.781411
ENSG00000239636.1|TFAP2E-AS1	23.9274	0.727475	0.545945
ENSG00000116819.8|TFAP2E	11.5575	0.327823	NA
ENSG00000126067.12|PSMB2	1313.27	0.0800437	0.900645
ENSG00000142686.8|C1orf216	325.567	0.467061	0.209376
ENSG00000092853.14|CLSPN	577.422	-0.232005	0.846705
ENSG00000232335.1|AL354864.1	0.435281	2.1318	NA
ENSG00000134698.11|AGO4	493.87	0.0213875	0.989574
ENSG00000092847.13|AGO1	330.296	-0.000498391	0.999418
ENSG00000271164.1|CFAP97P1	0.145094	0.710429	NA
ENSG00000271914.1|AL139286.1	0	NA	NA
ENSG00000286899.1|AL139286.2	1.15936	0.963387	NA
ENSG00000126070.20|AGO3	321.335	-0.290713	0.411514
ENSG00000271554.1|AL138787.2	0	NA	NA
ENSG00000232862.5|AL138787.1	0.89368	1.00473	NA
ENSG00000092850.12|TEKT2	0	NA	NA
ENSG00000171812.13|COL8A2	38.8762	-0.179246	0.950034
ENSG00000116863.11|ADPRS	423.014	-0.644858	0.118274
ENSG00000054116.12|TRAPPC3	535.512	0.195543	0.697223
ENSG00000116871.15|MAP7D1	1480.25	-0.0505674	0.980048
ENSG00000054118.15|THRAP3	1380.54	-0.0284855	0.979386
ENSG00000231849.1|UBE2V2P4	0	NA	NA
ENSG00000214193.11|SH3D21	135.353	-0.224329	0.897812
ENSG00000142694.6|EVA1B	139.503	0.756139	0.196957
ENSG00000286379.1|AL591845.1	7.54101	-0.625632	NA
ENSG00000196182.11|STK40	3339.18	-0.344275	0.0858149
ENSG00000181817.6|LSM10	207.535	0.246302	0.6167
ENSG00000116885.18|OSCP1	5.64103	0.246768	NA
ENSG00000201448.1|SNORA63C	0	NA	NA
ENSG00000116898.12|MRPS15	364.762	0.313631	0.321964
ENSG00000119535.18|CSF3R	948.395	0.128448	0.919392
ENSG00000233621.2|LINC01137	74.393	0.3929	0.610575
ENSG00000163874.11|ZC3H12A	7896.33	-0.0402465	0.96885
ENSG00000283724.1|MIR6732	1.00614	-0.255431	NA
ENSG00000163875.16|MEAF6	348.032	-0.0855738	0.927956
ENSG00000263675.1|MIR5581	0.497268	0.587871	NA
ENSG00000163877.11|SNIP1	413.756	0.0543821	0.964692
ENSG00000232273.1|FTH1P1	3.19614	0.376355	NA
ENSG00000237749.4|AL034379.1	73.5723	-0.205901	0.888806
ENSG00000163879.11|DNALI1	0	NA	NA
ENSG00000134697.13|GNL2	1053.43	-0.0349738	0.976904
ENSG00000169218.14|RSPO1	0.806742	-3.25774	NA
ENSG00000116922.14|C1orf109	111.982	0.192837	0.865384
ENSG00000134690.11|CDCA8	350.862	0.773717	0.00147339
ENSG00000183317.17|EPHA10	4.7997	-0.0669375	NA
ENSG00000200421.1|Y_RNA	0	NA	NA
ENSG00000185090.15|MANEAL	154.417	-0.118212	0.953516
ENSG00000233728.1|AL929472.3	0	NA	NA
ENSG00000197982.14|C1orf122	1395.24	0.24356	0.637112
ENSG00000235673.1|AL929472.4	1.14079	2.2603	NA
ENSG00000188786.10|MTF1	2338.03	0.0637821	0.981565
ENSG00000196449.4|YRDC	790.709	0.0164503	0.992655
ENSG00000230955.1|AL929472.2	0	NA	NA
ENSG00000204084.13|INPP5B	316.867	0.0885908	0.927166
ENSG00000222282.1|RNU6-584P	0.440192	2.14644	NA
ENSG00000252448.1|SNORA63	1.02563	0.66347	NA
ENSG00000183431.12|SF3A3	773.538	0.0598606	0.964341
ENSG00000212541.1|RNU6-510P	0.653964	-0.16996	NA
ENSG00000183386.10|FHL3	54.7821	0.0161988	0.996348
ENSG00000183520.12|UTP11	313.536	0.201435	0.674585
ENSG00000185668.8|POU3F1	0.201685	-1.21312	NA
ENSG00000215895.4|HSPA5P1	125.389	0.0938679	0.958596
ENSG00000273637.1|AL139260.2	0	NA	NA
ENSG00000116954.8|RRAGC	575.33	0.304332	0.648614
ENSG00000228436.3|AL139260.1	6.00015	-0.246593	NA
ENSG00000214114.9|MYCBP	405.231	0.23222	0.926272
ENSG00000274944.4|AL139260.3	1.58537	-0.0996749	NA
ENSG00000131233.10|GJA9	3.69966	-0.3452	NA
ENSG00000158315.11|RHBDL2	3.0817	-0.870776	NA
ENSG00000199963.1|RNU6-605P	0	NA	NA
ENSG00000207466.1|Y_RNA	0	NA	NA
ENSG00000235549.1|EIF1P2	0	NA	NA
ENSG00000174574.16|AKIRIN1	1806.18	-0.126957	0.646921
ENSG00000168653.11|NDUFS5	998.194	0.132401	0.806115
ENSG00000127603.30|MACF1	2887.94	-0.463079	0.329208
ENSG00000206654.1|RNU6-608P	0	NA	NA
ENSG00000222378.1|RNA5SP44	0.572971	-0.0304308	NA
ENSG00000287422.1|AL442071.2	1.00936	0.641512	NA
ENSG00000226438.1|AL442071.1	0.408766	-2.26602	NA
ENSG00000217897.2|HSPE1P8	0.910461	-0.991599	NA
ENSG00000243970.3|PPIEL	107.967	0.388024	0.668003
ENSG00000183682.8|BMP8A	206.718	0.56591	0.0202285
ENSG00000237624.1|OXCT2P1	15.2671	0.343841	NA
ENSG00000090621.15|PABPC4	10061.7	0.0288426	0.984192
ENSG00000228060.3|PABPC4-AS1	16.6222	-0.576365	0.820863
ENSG00000201457.1|SNORA55	1.00614	-0.255431	NA
ENSG00000225903.1|AL035404.2	0	NA	NA
ENSG00000163909.8|HEYL	64.0211	0.559304	0.390895
ENSG00000116983.13|HPCAL4	2.92674	0.16504	NA
ENSG00000084072.17|PPIE	1454.92	0.184577	0.657324
ENSG00000225333.6|AL035404.1	0.160882	0.710429	NA
ENSG00000252413.1|RNU7-121P	0	NA	NA
ENSG00000285905.1|BMP8B-AS1	0	NA	NA
ENSG00000116985.12|BMP8B	337.131	-0.402563	0.51089
ENSG00000198754.5|OXCT2	17.1282	0.222568	0.958656
ENSG00000261798.1|AL033527.2	4.77087	0.619042	NA
ENSG00000284719.1|AL033527.3	55.2152	0.606575	0.343464
ENSG00000284678.1|LINC02811	0	NA	NA
ENSG00000043514.17|TRIT1	1187.29	0.0743874	0.939609
ENSG00000116990.11|MYCL	221.05	-0.0679641	0.984653
ENSG00000202222.1|Y_RNA	2.67708	1.11963	NA
ENSG00000236546.1|MYCL-AS1	18.0449	-0.027875	0.996348
ENSG00000207356.1|Y_RNA	0.896937	-2.18833	NA
ENSG00000168389.18|MFSD2A	17941.1	-0.185989	0.44779
ENSG00000228477.1|AL663070.1	427.951	-0.544885	0.0561886
ENSG00000131236.18|CAP1	111988	-0.307584	0.00252452
ENSG00000131238.18|PPT1	89219.4	0.0330016	0.97276
ENSG00000226745.2|OAZ1P1	0.725134	-0.317126	NA
ENSG00000117000.9|RLF	8744	-1.47333	1.7156e-16
ENSG00000207508.1|RNU6-1237P	1.02461	-3.59726	NA
ENSG00000188800.6|TMCO2	6.68204	-1.45834	NA
ENSG00000084073.10|ZMPSTE24	8702.2	0.198707	0.155559
ENSG00000259943.1|AL050341.2	465.003	0.479828	0.115215
ENSG00000231296.1|AL050341.1	4.13511	0.513859	NA
ENSG00000049089.15|COL9A2	7384.52	0.351848	0.0506693
ENSG00000227311.3|AL031985.2	1.70857	-1.42876	NA
ENSG00000084070.12|SMAP2	35403.8	-0.258308	0.213183
ENSG00000213172.3|AL031985.1	1.99052	-0.28479	NA
ENSG00000284677.1|AL031985.4	7.73522	-0.960635	NA
ENSG00000187801.15|ZFP69B	279.592	-0.368829	0.314687
ENSG00000260920.2|AL031985.3	311.333	-0.354792	0.177061
ENSG00000279667.1|AL603839.4	49.1769	-0.225292	0.900606
ENSG00000164002.11|EXO5	1873.07	0.387152	0.042758
ENSG00000187815.10|ZFP69	396.312	0.453992	0.194274
ENSG00000238287.1|AL603839.3	53.9456	0.29866	0.863586
ENSG00000227278.1|AL603839.1	3.17113	0.718474	NA
ENSG00000238186.1|AL603839.2	34.807	0.748711	0.364903
ENSG00000117010.17|ZNF684	562.775	0.562667	0.00439376
ENSG00000286838.1|AL356379.2	0	NA	NA
ENSG00000236505.1|AL356379.1	0.145094	0.710429	NA
ENSG00000117016.10|RIMS3	1953.37	0.0317178	0.992655
ENSG00000287743.1|AL031289.2	5.88413	0.954034	NA
ENSG00000237899.1|AL031289.1	0	NA	NA
ENSG00000066136.20|NFYC	7544.93	0.107934	0.747079
ENSG00000207962.1|MIR30C1	0.150005	0.710429	NA
ENSG00000272145.1|NFYC-AS1	211.055	0.0485227	0.976005
ENSG00000198974.3|MIR30E	0.936976	1.92664	NA
ENSG00000117013.17|KCNQ4	134.526	-0.0546144	0.992655
ENSG00000264582.2|RN7SL326P	0.771333	-1.87552	NA
ENSG00000229528.1|AC119677.1	0.30001	1.59114	NA
ENSG00000179862.7|CITED4	1042.72	-0.252824	0.645098
ENSG00000171793.16|CTPS1	3301.38	-0.188178	0.569397
ENSG00000171790.15|SLFNL1	42.5153	-0.478996	0.715353
ENSG00000010803.16|SCMH1	1418.16	-0.106737	0.830235
ENSG00000287400.1|AC093151.7	0.93746	1.91789	NA
ENSG00000235358.2|AC093151.2	2.96722	0.576513	NA
ENSG00000213987.4|AC093151.1	0	NA	NA
ENSG00000286640.1|AC093151.5	0.432789	-0.867543	NA
ENSG00000281207.1|SLFNL1-AS1	71.3706	-0.275342	0.776302
ENSG00000215893.3|RPL23AP17	0.403371	-2.24921	NA
ENSG00000204060.7|FOXO6	3.21745	-0.702159	NA
ENSG00000229901.1|FOXO6-AS1	0.435281	2.1318	NA
ENSG00000127124.16|HIVEP3	3031.51	-0.409723	0.595175
ENSG00000230881.1|AL445933.2	0.70696	-3.10014	NA
ENSG00000230638.4|AL445933.1	79.4254	-0.333384	0.784257
ENSG00000284895.1|AC119676.1	1.00614	-0.255431	NA
ENSG00000198815.9|FOXJ3	1703.81	-0.141262	0.749361
ENSG00000227527.2|AC096540.1	1.75626	0.109164	NA
ENSG00000177181.15|RIMKLA	58.2508	-3.01808	5.41006e-08
ENSG00000235002.1|AL513331.1	0	NA	NA
ENSG00000066185.13|ZMYND12	23.1389	0.246713	0.933682
ENSG00000186409.18|CCDC30	78.2734	0.343454	0.78501
ENSG00000230116.1|RPS3AP11	0	NA	NA
ENSG00000200254.1|RNU6-536P	0	NA	NA
ENSG00000236180.2|AL445669.1	0	NA	NA
ENSG00000127125.9|PPCS	1669.22	0.00940669	0.996348
ENSG00000236876.3|TMSB4XP1	1505.63	-0.155333	0.836128
ENSG00000171960.12|PPIH	1416.25	-0.0461555	0.971482
ENSG00000285728.2|AC098484.4	144.599	0.307131	0.66172
ENSG00000234917.2|AC098484.2	3.60322	0.26805	NA
ENSG00000065978.19|YBX1	39625.3	-0.0663918	0.894717
ENSG00000117385.16|P3H1	3267.48	0.00845099	0.99431
ENSG00000283580.3|AC098484.3	6.88232	0.987665	NA
ENSG00000164008.16|C1orf50	385.861	0.13473	0.843825
ENSG00000228452.1|AC098484.1	0	NA	NA
ENSG00000274386.5|TMEM269	9.83968	-0.0939519	NA
ENSG00000164010.15|ERMAP	1060.57	0.146841	0.626763
ENSG00000228192.8|AL512353.1	43.3259	0.866241	0.125609
ENSG00000177868.12|SVBP	430.506	0.256891	0.382998
ENSG00000164011.18|ZNF691	434.102	0.51909	0.0428873
ENSG00000233708.1|AL512353.2	1.91785	-4.50385	NA
ENSG00000225099.1|ATP6V1E1P1	14.7461	0.0680375	NA
ENSG00000117394.24|SLC2A1	6213.99	-2.70243	2.52945e-143
ENSG00000284138.1|ATP6V0CP4	3.46866	-2.73048	NA
ENSG00000227533.6|SLC2A1-AS1	10.9163	-1.58875	NA
ENSG00000283973.2|AC099795.1	0.746448	-3.14999	NA
ENSG00000207256.1|RNU6-880P	0	NA	NA
ENSG00000117395.13|EBNA1BP2	559.751	0.230353	0.645694
ENSG00000243710.8|CFAP57	0	NA	NA
ENSG00000199240.1|RNA5SP46	0	NA	NA
ENSG00000179178.11|TMEM125	0	NA	NA
ENSG00000284410.1|MIR6733	0.569648	-1.28966	NA
ENSG00000066056.14|TIE1	27.9278	-0.31984	0.899729
ENSG00000117400.18|MPL	2.46934	0.791929	NA
ENSG00000287113.1|AL139289.2	0.604547	0.096522	NA
ENSG00000234694.1|AL139289.1	9.45095	0.600554	NA
ENSG00000117399.14|CDC20	1301.37	1.3741	2.13786e-08
ENSG00000066322.15|ELOVL1	2421.49	0.165128	0.859796
ENSG00000159479.17|MED8	1107.15	0.285451	0.390276
ENSG00000283836.1|MIR6734	1.00614	-0.255431	NA
ENSG00000229431.1|MED8-AS1	13.5321	0.170482	NA
ENSG00000198198.17|SZT2	3260.05	0.213158	0.251105
ENSG00000274975.1|MIR6735	0	NA	NA
ENSG00000178922.18|HYI	286.366	0.880501	0.106649
ENSG00000229348.1|HYI-AS1	0.424176	-2.37677	NA
ENSG00000229372.1|SZT2-AS1	2.03774	0.948971	NA
ENSG00000142949.17|PTPRF	2720.61	0.00671391	0.997955
ENSG00000284989.1|AL451062.2	0	NA	NA
ENSG00000236200.6|KDM4A-AS1	120.309	0.370258	0.447843
ENSG00000126091.21|ST3GAL3	785.124	-0.445778	0.058632
ENSG00000283414.1|U6	0	NA	NA
ENSG00000283477.1|MIR6079	0.295098	1.57043	NA
ENSG00000117407.17|ARTN	83.7389	-0.317264	0.755961
ENSG00000066135.13|KDM4A	2243.4	0.455919	0.000121315
ENSG00000229444.1|ST3GAL3-AS1	6.02773	-0.402903	NA
ENSG00000233674.2|AL451062.1	1.06586	-0.417722	NA
ENSG00000224751.2|SHMT1P1	3.62507	-2.79275	NA
ENSG00000237950.3|AL357079.1	12.0725	-1.22781	NA
ENSG00000288573.1|AL357079.3	5.50227	-0.614915	NA
ENSG00000117408.11|IPO13	399.953	0.208	0.772964
ENSG00000285649.1|AL357079.2	0	NA	NA
ENSG00000132768.14|DPH2	373.278	0.202422	0.761466
ENSG00000117410.14|ATP6V0B	6058.42	0.0717	0.94918
ENSG00000117411.18|B4GALT2	171.604	0.00302794	0.998593
ENSG00000196517.13|SLC6A9	5.61969	-1.46875	NA
ENSG00000159214.13|CCDC24	68.3659	0.113168	0.979304
ENSG00000230615.7|AL139220.2	0.282784	-1.82933	NA
ENSG00000227163.2|AL139220.1	0	NA	NA
ENSG00000271647.1|KRT8P47	0	NA	NA
ENSG00000171872.5|KLF17	0	NA	NA
ENSG00000233514.1|AL356653.1	3.65699	-0.27083	NA
ENSG00000178028.14|DMAP1	388.958	0.501012	0.107342
ENSG00000117419.16|ERI3	312.149	0.168031	0.795908
ENSG00000233602.1|ERI3-IT1	1.08867	1.08411	NA
ENSG00000187147.18|RNF220	499.776	0.220549	0.629838
ENSG00000263381.1|MIR5584	0	NA	NA
ENSG00000126106.14|TMEM53	40.0024	0.248869	0.933753
ENSG00000198520.12|ARMH1	150.562	-0.234271	0.822046
ENSG00000199377.1|RNU5F-1	0	NA	NA
ENSG00000142945.13|KIF2C	1050.49	0.173411	0.587001
ENSG00000225721.5|AL592166.1	2.08842	1.31239	NA
ENSG00000142937.12|RPS8	7271.24	0.0318341	0.980048
ENSG00000264294.1|SNORD55	1.00614	-0.255431	NA
ENSG00000200913.1|SNORD46	3.66069	1.62953	NA
ENSG00000202031.1|SNORD38A	6.97127	0.042111	NA
ENSG00000281859.1|SNORD38B	1.00614	-0.255431	NA
ENSG00000207421.1|SNORD38B	1.00614	-0.255431	NA
ENSG00000234093.3|RPS15AP11	2.39982	0.767255	NA
ENSG00000142959.5|BEST4	1.93058	4.27211	NA
ENSG00000188396.4|TCTEX1D4	36.2523	-0.260393	0.936477
ENSG00000222009.8|BTBD19	136.925	-0.614229	0.597267
ENSG00000173846.13|PLK3	1530.93	-0.259984	0.395916
ENSG00000117425.14|PTCH2	9.16202	-0.232434	NA
ENSG00000202444.1|RNU5E-6P	0.653964	-0.16996	NA
ENSG00000226499.1|AL136380.1	1.07674	-0.377378	NA
ENSG00000070785.17|EIF2B3	190.425	0.160803	0.853125
ENSG00000253039.1|RNA5SP47	0	NA	NA
ENSG00000229815.1|CCNB1IP1P1	0.441402	0.629364	NA
ENSG00000126088.14|UROD	839.214	0.335072	0.415865
ENSG00000126107.15|HECTD3	674.184	0.365924	0.235889
ENSG00000234315.1|OSTCP5	0	NA	NA
ENSG00000162415.7|ZSWIM5	8.31856	0.371467	NA
ENSG00000281912.1|LINC01144	2.14054	1.87457	NA
ENSG00000132781.19|MUTYH	155.717	0.213988	0.825758
ENSG00000288208.1|AL451136.1	0	NA	NA
ENSG00000070759.17|TESK2	208.318	-0.231485	0.840739
ENSG00000236872.1|PPIAP36	0.348473	-2.05938	NA
ENSG00000186603.6|HPDL	15.4943	0.147025	NA
ENSG00000132773.12|TOE1	291.589	-0.0406556	0.981205
ENSG00000280670.3|CCDC163	8.47726	0.764658	NA
ENSG00000132763.15|MMACHC	106.207	0.486683	0.595883
ENSG00000117450.15|PRDX1	6778	0.417778	0.021264
ENSG00000234379.1|HMGB1P48	0	NA	NA
ENSG00000117448.14|AKR1A1	1648.98	0.308492	0.628151
ENSG00000132780.17|NASP	2965.37	-0.163077	0.809989
ENSG00000281112.1|AL355480.2	0	NA	NA
ENSG00000281825.1|AL355480.4	0	NA	NA
ENSG00000159588.15|CCDC17	21.7105	0.280869	0.934725
ENSG00000159592.11|GPBP1L1	2098.92	0.015456	0.992655
ENSG00000159596.7|TMEM69	420.252	0.329403	0.345297
ENSG00000197429.11|IPP	55.2032	0.0512105	0.987731
ENSG00000225447.1|RPS15AP10	6.12013	-0.749173	NA
ENSG00000234329.1|AL604028.2	12.4732	-0.220043	NA
ENSG00000230896.1|AL604028.1	4.17941	-0.735948	NA
ENSG00000086015.22|MAST2	499.061	0.0158308	0.992655
ENSG00000232467.2|TMA16P2	0.95302	-1.02176	NA
ENSG00000117461.15|PIK3R3	262.719	-0.318776	0.71121
ENSG00000278139.1|P3R3URF-PIK3R3	0	NA	NA
ENSG00000226957.1|AL358075.1	0	NA	NA
ENSG00000233114.2|AL358075.3	0	NA	NA
ENSG00000117472.10|TSPAN1	0.96529	3.27081	NA
ENSG00000250719.2|P3R3URF	0	NA	NA
ENSG00000227857.2|AL358075.2	3.50597	0.175276	NA
ENSG00000085998.14|POMGNT1	533.305	0.15728	0.669658
ENSG00000171357.6|LURAP1	0	NA	NA
ENSG00000085999.13|RAD54L	319.108	-0.249766	0.719841
ENSG00000132128.17|LRRC41	1115.65	-0.00654692	0.996348
ENSG00000173660.12|UQCRH	2975.91	-0.0355176	0.975794
ENSG00000117481.10|NSUN4	521.676	-0.00866814	0.993881
ENSG00000117480.16|FAAH	77.9238	0.210148	0.877009
ENSG00000232022.7|FAAHP1	7.27748	-0.137628	NA
ENSG00000224863.3|LINC01398	0	NA	NA
ENSG00000282881.2|TMEM275	0	NA	NA
ENSG00000269956.2|MKNK1-AS1	18.9608	-0.404576	0.893398
ENSG00000162456.10|KNCN	0	NA	NA
ENSG00000079277.22|MKNK1	1383.88	-0.033717	0.987658
ENSG00000142961.15|MOB3C	1535.67	-0.0174569	0.991796
ENSG00000123472.12|ATPAF1	293.007	-0.0942207	0.929222
ENSG00000186118.9|TEX38	0	NA	NA
ENSG00000228237.5|EFCAB14-AS1	0	NA	NA
ENSG00000159658.15|EFCAB14	2590.99	-0.0601474	0.968941
ENSG00000233647.2|NENFP1	1.34526	0.326119	NA
ENSG00000186160.5|CYP4Z1	0	NA	NA
ENSG00000225154.2|TUBAP9	0	NA	NA
ENSG00000162365.12|CYP4A22	0	NA	NA
ENSG00000225514.1|MTND1P34	0	NA	NA
ENSG00000225506.2|CYP4A22-AS1	3.70048	0.245986	NA
ENSG00000224805.2|LINC00853	6.08695	-0.136488	NA
ENSG00000123473.16|STIL	452.212	0.0899289	0.954623
ENSG00000162368.13|CMPK1	1984.87	-0.0825125	0.882019
ENSG00000225762.1|LINC01389	0	NA	NA
ENSG00000237424.1|FOXD2-AS1	56.3636	0.133011	0.958656
ENSG00000186564.6|FOXD2	19.6082	0.209723	0.96289
ENSG00000132122.12|SPATA6	10.4826	-0.371704	NA
ENSG00000224986.2|PPP1R8P1	0.141392	-1.21312	NA
ENSG00000206700.1|RNU6-723P	0	NA	NA
ENSG00000223175.1|RNU4-61P	0	NA	NA
ENSG00000235105.1|AL356968.2	54.314	0.0310447	0.992655
ENSG00000186094.17|AGBL4	0	NA	NA
ENSG00000287661.1|AL391844.1	0	NA	NA
ENSG00000162373.13|BEND5	6.19313	-6.20329	NA
ENSG00000286597.1|AL645507.1	0	NA	NA
ENSG00000229846.2|AC099788.1	0	NA	NA
ENSG00000230114.1|AGBL4-AS1	0	NA	NA
ENSG00000225623.1|AGBL4-IT1	0	NA	NA
ENSG00000237478.2|AL390023.1	0	NA	NA
ENSG00000215887.5|ZNF859P	0	NA	NA
ENSG00000279324.1|AL645730.1	0	NA	NA
ENSG00000233595.2|MTND2P29	0	NA	NA
ENSG00000162374.18|ELAVL4	2.78614	-1.40991	NA
ENSG00000230828.1|AL583843.1	0	NA	NA
ENSG00000237337.1|ELAVL4-AS1	0	NA	NA
ENSG00000234080.3|AL596275.1	4.5607	-0.782428	NA
ENSG00000225671.2|FCF1P6	4.06051	-0.0773605	NA
ENSG00000142700.12|DMRTA2	487.463	0.418904	0.489545
ENSG00000284700.1|AL049637.1	0	NA	NA
ENSG00000185104.20|FAF1	863.973	-0.00448986	0.997433
ENSG00000225767.1|FAF1-AS1	0	NA	NA
ENSG00000207194.1|RNU6-1026P	0	NA	NA
ENSG00000230585.2|PHBP12	5.99359	0.742313	NA
ENSG00000237130.1|MRPS6P2	0	NA	NA
ENSG00000123080.12|CDKN2C	1969.25	0.365155	0.464226
ENSG00000213478.2|CFL1P2	0.944151	0.789112	NA
ENSG00000203356.2|LINC01562	0	NA	NA
ENSG00000123091.5|RNF11	1442.69	-0.0981582	0.803349
ENSG00000236434.2|AL162430.2	0.705558	-1.75747	NA
ENSG00000233406.5|AL162430.1	240.2	-0.0131853	0.993021
ENSG00000085831.16|TTC39A	26.3565	0.23454	0.938254
ENSG00000261664.5|TTC39A-AS1	0	NA	NA
ENSG00000085832.17|EPS15	865.318	-0.0568653	0.953901
ENSG00000206595.1|RNU6-877P	0	NA	NA
ENSG00000227070.1|EPS15-AS1	0	NA	NA
ENSG00000252032.1|RNU6-1281P	0	NA	NA
ENSG00000232027.2|AL671986.1	2.22079	0.280969	NA
ENSG00000238140.1|AC104170.1	1.21813	-0.698464	NA
ENSG00000227742.2|CALR4P	0	NA	NA
ENSG00000117859.19|OSBPL9	1109.33	0.0188436	0.986675
ENSG00000236973.2|GAPDHP51	0.150005	0.710429	NA
ENSG00000232846.1|SLC25A6P3	0	NA	NA
ENSG00000078618.22|NRDC	3793.85	0.107487	0.799006
ENSG00000266993.3|AL050343.2	17.7206	0.168787	0.976069
ENSG00000272175.1|AL050343.3	0.601073	2.59311	NA
ENSG00000230604.2|TSEN15P2	0.590197	2.56839	NA
ENSG00000212624.1|AL050343.1	0.403371	-2.24921	NA
ENSG00000283899.1|MIR761	1.00614	-0.255431	NA
ENSG00000200839.1|RNA5SP48	0	NA	NA
ENSG00000229032.1|AL445685.2	0	NA	NA
ENSG00000169213.7|RAB3B	16.8622	-0.442238	0.840739
ENSG00000117862.13|TXNDC12	2552.82	0.0113645	0.992655
ENSG00000223390.1|AL445685.1	0	NA	NA
ENSG00000228369.2|TXNDC12-AS1	0	NA	NA
ENSG00000285839.1|AL445685.3	31.0274	0.426861	NA
ENSG00000198841.4|KTI12	187.312	0.437721	0.410581
ENSG00000134717.18|BTF3L4	646.407	0.220206	0.582332
ENSG00000157077.16|ZFYVE9	80.8575	-0.225308	0.850489
ENSG00000241745.3|RN7SL788P	0	NA	NA
ENSG00000223429.1|AL139156.1	0	NA	NA
ENSG00000224255.2|PDCL3P6	0.286486	-0.251344	NA
ENSG00000236004.2|AL139156.3	0	NA	NA
ENSG00000237663.2|DNAJC19P7	0	NA	NA
ENSG00000154222.15|CC2D1B	1473.36	0.253007	0.285897
ENSG00000228407.2|AL139156.2	3.70577	-0.0732805	NA
ENSG00000213735.2|ANAPC10P1	15.1253	-0.832991	NA
ENSG00000272100.1|AL513218.1	3.47592	1.14174	NA
ENSG00000287078.1|AL513218.2	4.07807	-0.0999471	NA
ENSG00000224680.4|PLA2G12AP1	9.03358	-0.00457687	NA
ENSG00000085840.13|ORC1	363.556	-0.51082	0.0441836
ENSG00000134748.13|PRPF38A	1095.62	0.0282133	0.986675
ENSG00000134744.14|TUT4	341.248	-0.00598487	0.996771
ENSG00000236290.1|EEF1GP7	0	NA	NA
ENSG00000116157.6|GPX7	149.324	-0.0489386	0.986675
ENSG00000182183.15|SHISAL2A	1.24248	-3.88193	NA
ENSG00000162377.6|COA7	215.078	0.82061	0.000915295
ENSG00000233664.1|NDUFS5P3	0.71104	-1.74319	NA
ENSG00000252018.1|RNU2-30P	0	NA	NA
ENSG00000206627.1|RNU6-969P	0	NA	NA
ENSG00000162378.13|ZYG11B	198.705	0.289354	0.486775
ENSG00000228929.1|RPS13P2	239.841	0.0984905	0.935702
ENSG00000203995.10|ZYG11A	16.2154	-0.241412	0.956992
ENSG00000242391.2|AC099677.3	0	NA	NA
ENSG00000121310.17|ECHDC2	653.505	0.0593648	0.966854
ENSG00000231866.2|AC099677.2	0.357086	-0.251344	NA
ENSG00000116171.19|SCP2	2296.85	-0.0123134	0.992655
ENSG00000264834.1|AC099677.4	0	NA	NA
ENSG00000266188.1|AC099677.6	0	NA	NA
ENSG00000265815.1|AC099677.5	0	NA	NA
ENSG00000237279.2|H3P2	0	NA	NA
ENSG00000230953.2|AC099677.1	4.36467	-0.932531	NA
ENSG00000236360.2|RRAS2P1	12.9572	0.343425	NA
ENSG00000226147.1|TUBBP10	11.6344	0.124098	NA
ENSG00000162383.13|SLC1A7	0.725468	2.86644	NA
ENSG00000235563.1|AL445183.2	0	NA	NA
ENSG00000157184.7|CPT2	479.855	0.532638	0.0656878
ENSG00000236723.2|AL606760.2	1.82411	0.526546	NA
ENSG00000162384.14|CZIB	203.018	0.291746	0.660782
ENSG00000162385.11|MAGOH	452.73	0.093247	0.949295
ENSG00000226754.2|AL606760.1	4.24802	5.40863	NA
ENSG00000157193.18|LRP8	794.233	-0.111541	0.836996
ENSG00000234578.1|AL355483.3	0	NA	NA
ENSG00000228838.1|AL355483.1	0.290187	1.5495	NA
ENSG00000232762.1|AL355483.2	0	NA	NA
ENSG00000225675.2|LINC01771	0.450014	2.17536	NA
ENSG00000201003.1|AL049745.1	0.305975	1.61539	NA
ENSG00000058804.12|NDC1	577.729	0.200751	0.556966
ENSG00000058799.15|YIPF1	533.135	0.086856	0.905332
ENSG00000211452.11|DIO1	8.45297	-0.969809	NA
ENSG00000081870.12|HSPB11	599.971	-0.247338	0.449318
ENSG00000116212.15|LRRC42	394.086	-0.549388	0.0288145
ENSG00000219102.3|HNRNPA3P12	2.45643	-0.391872	NA
ENSG00000116209.12|TMEM59	6629.65	-0.0202902	0.983255
ENSG00000280378.1|AL353898.3	6.26368	0.0189521	NA
ENSG00000116205.14|TCEANC2	211.296	0.519108	0.0328978
ENSG00000283749.1|MIR4781	0	NA	NA
ENSG00000225183.1|AL353898.1	0	NA	NA
ENSG00000279049.1|AL353898.2	0	NA	NA
ENSG00000256407.2|AL357673.1	0	NA	NA
ENSG00000157211.11|CDCP2	0	NA	NA
ENSG00000280425.2|AL357673.2	0	NA	NA
ENSG00000215883.10|CYB5RL	157.837	0.107545	0.932496
ENSG00000116221.15|MRPL37	1413.95	-0.0121942	0.992655
ENSG00000157216.16|SSBP3	865.269	-0.152762	0.684135
ENSG00000225632.1|AL161644.1	0.160882	0.710429	NA
ENSG00000198711.5|SSBP3-AS1	16.2877	-0.144075	0.986161
ENSG00000227453.1|HNRNPA1P63	0.343077	-2.04068	NA
ENSG00000162391.12|FAM151A	1.34022	3.74993	NA
ENSG00000230728.1|AL590093.1	0	NA	NA
ENSG00000162390.18|ACOT11	170.435	-0.373925	0.443308
ENSG00000184313.20|MROH7	102.21	-0.0508369	0.987731
ENSG00000271723.5|MROH7-TTC4	27.9966	3.31445	0.825758
ENSG00000243725.7|TTC4	257.121	0.212116	0.702143
ENSG00000006555.11|TTC22	0	NA	NA
ENSG00000237453.1|AC096536.1	0	NA	NA
ENSG00000162398.11|LEXM	0	NA	NA
ENSG00000116133.13|DHCR24	1305.36	-0.231519	0.319325
ENSG00000287724.1|AC096536.3	0	NA	NA
ENSG00000242396.1|AC096536.2	0.414162	-2.28269	NA
ENSG00000233203.6|DHCR24-DT	0.435281	2.1318	NA
ENSG00000162396.6|PARS2	34.495	0.69961	0.443308
ENSG00000162402.14|USP24	1251.96	-0.00482647	0.997665
ENSG00000231090.2|MIR4422HG	0	NA	NA
ENSG00000265822.1|MIR4422	0	NA	NA
ENSG00000231095.1|GYG1P3	4.18577	0.421694	NA
ENSG00000235612.1|AL353681.1	0	NA	NA
ENSG00000260971.4|AC119674.1	0	NA	NA
ENSG00000284686.1|AC119674.2	0	NA	NA
ENSG00000229871.1|RPSAP20	0	NA	NA
ENSG00000223956.3|LINC01767	0	NA	NA
ENSG00000162407.9|PLPP3	2.0476	-0.791503	NA
ENSG00000236776.1|RPL21P23	0	NA	NA
ENSG00000224980.1|RPL23AP85	0	NA	NA
ENSG00000225475.1|AC099789.1	3.58576	0.83197	NA
ENSG00000021852.13|C8B	0	NA	NA
ENSG00000236341.1|AL161740.1	0	NA	NA
ENSG00000173406.16|DAB1	0	NA	NA
ENSG00000227935.1|AL390243.1	0	NA	NA
ENSG00000236888.1|RPS20P5	0	NA	NA
ENSG00000226759.8|DAB1-AS1	0	NA	NA
ENSG00000235038.1|AL445193.2	0	NA	NA
ENSG00000230546.1|AL445193.1	0	NA	NA
ENSG00000233216.1|AL357373.1	0	NA	NA
ENSG00000162600.12|OMA1	154.58	-0.139947	0.923259
ENSG00000270209.1|AL035411.2	0	NA	NA
ENSG00000229887.4|HNRNPA1P6	6.48325	-0.207296	NA
ENSG00000223416.3|RPS26P15	44.7243	0.149185	0.959971
ENSG00000286918.1|AL035411.3	2.07733	0.850797	NA
ENSG00000185839.3|AL035411.1	96.0147	-0.424287	0.491154
ENSG00000162601.11|MYSM1	856.628	-0.0790425	0.952209
ENSG00000283445.1|AL136985.3	0.502179	0.611926	NA
ENSG00000177606.8|JUN	4109.8	-0.512156	0.0370608
ENSG00000234807.7|LINC01135	0.450014	2.17536	NA
ENSG00000231740.1|AL136985.1	0	NA	NA
ENSG00000232453.7|LINC02777	9.14099	-0.171453	NA
ENSG00000272226.1|AL136985.2	0.403371	-2.24921	NA
ENSG00000237352.4|LINC01358	4.79172	-0.719894	NA
ENSG00000241042.1|AL592431.2	0	NA	NA
ENSG00000224609.8|HSD52	4.53221	-0.157394	NA
ENSG00000270457.1|AC093424.1	0	NA	NA
ENSG00000228121.1|PHBP3	4.48173	-1.17218	NA
ENSG00000235215.2|AL592431.1	0.605056	-2.83978	NA
ENSG00000172456.18|FGGY	139.745	0.164552	0.85432
ENSG00000266150.1|MIR4711	0	NA	NA
ENSG00000226883.1|AL035416.1	1.01871	-1.14192	NA
ENSG00000134709.12|HOOK1	0	NA	NA
ENSG00000134716.11|CYP2J2	2.03064	0.626198	NA
ENSG00000231252.3|AC099792.1	0	NA	NA
ENSG00000162599.17|NFIA	3.98851	0.594067	NA
ENSG00000237928.6|NFIA-AS2	0	NA	NA
ENSG00000237853.6|NFIA-AS1	0	NA	NA
ENSG00000162604.12|TM2D1	270.047	0.0720983	0.959873
ENSG00000132849.21|PATJ	1.10032	-3.70907	NA
ENSG00000200575.1|RNU6-414P	0	NA	NA
ENSG00000212360.1|RNU6-1177P	0	NA	NA
ENSG00000236646.1|LAMTOR5P1	0	NA	NA
ENSG00000242860.3|RN7SL180P	0	NA	NA
ENSG00000263908.1|MIR3116-1	0	NA	NA
ENSG00000283690.1|MIR3116-2	0	NA	NA
ENSG00000237227.1|AL162739.1	0	NA	NA
ENSG00000200174.1|Y_RNA	0	NA	NA
ENSG00000240563.2|L1TD1	0.201685	-1.21312	NA
ENSG00000132854.19|KANK4	20.4369	-2.23541	0.0139833
ENSG00000201153.1|RNU6-371P	0	NA	NA
ENSG00000162607.13|USP1	749.927	-0.126482	0.865318
ENSG00000116641.18|DOCK7	300.11	-0.251485	0.589478
ENSG00000270549.1|AL451044.1	0	NA	NA
ENSG00000132855.5|ANGPTL3	0.30001	1.59114	NA
ENSG00000213703.2|AL138847.1	0.95302	-1.02176	NA
ENSG00000278967.1|AL138847.2	1.19525	-0.000270691	NA
ENSG00000235545.1|AC103923.1	0	NA	NA
ENSG00000125703.15|ATG4C	59.9554	0.479161	0.598457
ENSG00000230798.5|FOXD3-AS1	0	NA	NA
ENSG00000187140.6|FOXD3	1.61071	-1.30934	NA
ENSG00000088035.18|ALG6	98.6521	0.142982	0.932337
ENSG00000142856.17|ITGB3BP	140.157	-0.0525064	0.981548
ENSG00000286429.1|BX004807.1	0	NA	NA
ENSG00000203965.13|EFCAB7	8.38961	0.0958677	NA
ENSG00000264271.2|RN7SL488P	0	NA	NA
ENSG00000251720.1|RNU7-123P	0	NA	NA
ENSG00000276884.1|AL109925.3	0	NA	NA
ENSG00000278287.1|AL109925.6	0	NA	NA
ENSG00000277565.1|AL109925.4	0	NA	NA
ENSG00000275823.1|AL109925.2	0	NA	NA
ENSG00000277689.1|AL109925.5	0	NA	NA
ENSG00000274199.1|AL109925.1	0	NA	NA
ENSG00000079739.17|PGM1	237.807	-2.59192	6.45481e-19
ENSG00000116652.6|DLEU2L	1.74321	0.604604	NA
ENSG00000244256.3|RN7SL130P	0.817532	-3.27087	NA
ENSG00000158966.16|CACHD1	18.8411	-0.0998166	0.992655
ENSG00000264470.1|MIR4794	0	NA	NA
ENSG00000162437.14|RAVER2	2.42798	-0.0812281	NA
ENSG00000162434.13|JAK1	1963.33	-0.0518673	0.967619
ENSG00000233877.2|AL606517.1	0	NA	NA
ENSG00000226891.9|LINC01359	0.932659	3.22246	NA
ENSG00000185031.6|SLC2A3P2	0.282784	-1.82933	NA
ENSG00000272506.1|AL357078.2	0	NA	NA
ENSG00000212257.1|RNU6-1176P	0	NA	NA
ENSG00000265996.1|MIR3671	0.502179	0.611926	NA
ENSG00000199135.1|MIR101-1	0	NA	NA
ENSG00000234784.2|AL606517.2	0.403371	-2.24921	NA
ENSG00000162433.15|AK4	453.113	-3.25855	2.04106e-42
ENSG00000231622.1|RPS29P7	0.605056	-2.83978	NA
ENSG00000116675.16|DNAJC6	11.1987	-0.179535	NA
ENSG00000229294.1|AL139294.1	0	NA	NA
ENSG00000234144.1|COX6CP13	0	NA	NA
ENSG00000222624.1|RNU2-15P	0	NA	NA
ENSG00000213625.9|LEPROT	781.155	-0.152104	0.654613
ENSG00000116678.20|LEPR	165.214	0.0472188	0.987658
ENSG00000224570.1|AC097063.1	0	NA	NA
ENSG00000237852.1|AC119800.1	3.60516	0.633501	NA
ENSG00000184588.18|PDE4B	2309.75	-0.0935609	0.978551
ENSG00000227466.1|PDE4B-AS1	0	NA	NA
ENSG00000223152.1|RNU4-88P	0	NA	NA
ENSG00000118473.22|SGIP1	41.7658	-0.301923	0.833988
ENSG00000264720.3|MIR3117	0	NA	NA
ENSG00000248458.2|AL139147.1	0.590197	2.56839	NA
ENSG00000152760.10|TCTEX1D1	1155.81	-0.0302618	0.987025
ENSG00000172410.4|INSL5	0	NA	NA
ENSG00000152763.17|DNAI4	11.5907	1.32722	NA
ENSG00000231080.1|AL592161.1	0	NA	NA
ENSG00000198160.15|MIER1	852.746	0.180224	0.815904
ENSG00000116704.8|SLC35D1	709.819	0.0968549	0.966286
ENSG00000228523.1|DNAJB6P4	2.68634	-0.638818	NA
ENSG00000081985.13|IL12RB2	1393.83	0.0214801	0.992655
ENSG00000223263.1|RNU6-387P	0.716435	-1.75738	NA
ENSG00000142864.15|SERBP1	3691.87	-0.0120407	0.992655
ENSG00000116717.13|GADD45A	441.846	-0.194306	0.766454
ENSG00000238778.1|RNU7-80P	0	NA	NA
ENSG00000172380.6|GNG12	10.6485	-0.0452912	NA
ENSG00000232284.7|GNG12-AS1	0.321763	1.67914	NA
ENSG00000235055.3|AL157407.1	0	NA	NA
ENSG00000162595.7|DIRAS3	0	NA	NA
ENSG00000228431.1|ARL5AP3	0	NA	NA
ENSG00000116729.14|WLS	68.6534	-0.133027	0.966286
ENSG00000221203.1|MIR1262	0	NA	NA
ENSG00000234383.1|CTBP2P8	6.92846	-0.471912	NA
ENSG00000229133.1|RPS7P4	0.944151	0.789112	NA
ENSG00000024526.17|DEPDC1	125.373	1.11812	0.00624197
ENSG00000233589.1|AL138789.1	0	NA	NA
ENSG00000234264.1|DEPDC1-AS1	4.87431	0.960225	NA
ENSG00000225167.1|TXNP2	0	NA	NA
ENSG00000033122.21|LRRC7	12.0235	0.146966	NA
ENSG00000270615.1|SGO1P1	0	NA	NA
ENSG00000287283.1|AL117353.1	0.445103	2.16096	NA
ENSG00000240692.3|RN7SL538P	0	NA	NA
ENSG00000229359.2|PIN1P1	0	NA	NA
ENSG00000237919.5|LRRC7-AS1	0	NA	NA
ENSG00000244389.3|RN7SL242P	0	NA	NA
ENSG00000116754.13|SRSF11	3090.08	0.124099	0.771972
ENSG00000228988.1|AL353771.1	3.32208	0.947449	NA
ENSG00000066557.6|LRRC40	356.107	-0.157726	0.785368
ENSG00000118454.13|ANKRD13C	260.946	0.10756	0.906345
ENSG00000197568.14|HHLA3	64.5215	0.0145588	0.996348
ENSG00000226088.1|HHLA3-AS1	0	NA	NA
ENSG00000116761.12|CTH	6.70585	0.831197	NA
ENSG00000278636.1|Metazoa_SRP	0	NA	NA
ENSG00000271992.1|AL354872.1	0.201685	-1.21312	NA
ENSG00000233020.1|CHORDC1P5	2.2056	0.790633	NA
ENSG00000050628.20|PTGER3	9.28064	0.772023	NA
ENSG00000235782.1|AL031429.1	0	NA	NA
ENSG00000269933.1|AL031429.2	0.201685	-1.21312	NA
ENSG00000235079.1|ZRANB2-AS1	2.14277	-0.362519	NA
ENSG00000132485.14|ZRANB2	930.57	0.271818	0.403163
ENSG00000207721.1|MIR186	3.11251	-1.27656	NA
ENSG00000229956.11|ZRANB2-AS2	13.7228	-0.16554	NA
ENSG00000226324.1|AL358453.1	0	NA	NA
ENSG00000172260.15|NEGR1	103.067	-0.387468	0.602917
ENSG00000231985.1|AL354949.1	0	NA	NA
ENSG00000271618.1|AL359821.1	0	NA	NA
ENSG00000228853.1|NEGR1-IT1	0	NA	NA
ENSG00000233994.2|GDI2P2	100.11	-0.265186	0.775591
ENSG00000162620.16|LRRIQ3	7.58066	0.565305	NA
ENSG00000259030.8|FPGT-TNNI3K	189.971	0.156016	0.847048
ENSG00000254685.7|FPGT	168.541	0.112647	0.931609
ENSG00000116783.15|TNNI3K	8.81642	0.34416	NA
ENSG00000237324.3|AC093158.1	0	NA	NA
ENSG00000233894.1|AC105271.1	0.282784	-1.82933	NA
ENSG00000162621.7|LRRC53	0	NA	NA
ENSG00000178965.14|ERICH3	0	NA	NA
ENSG00000234497.5|ERICH3-AS1	0	NA	NA
ENSG00000116791.14|CRYZ	69.2315	0.576059	0.327506
ENSG00000162623.16|TYW3	230.111	0.408515	0.144336
ENSG00000137968.16|SLC44A5	12.8266	-0.909365	NA
ENSG00000224493.1|AC093156.1	0	NA	NA
ENSG00000252338.1|RNU6-503P	0	NA	NA
ENSG00000213579.3|AL096829.1	0.695252	-1.7433	NA
ENSG00000230863.3|AL137803.1	1.54599	-1.26628	NA
ENSG00000117054.15|ACADM	763.801	0.00505992	0.997566
ENSG00000181227.3|DLSTP1	0	NA	NA
ENSG00000137955.16|RABGGTB	732.547	0.0744262	0.960357
ENSG00000206620.1|SNORD45C	0.864746	0.228763	NA
ENSG00000207241.1|SNORD45A	1.00614	-0.255431	NA
ENSG00000201487.1|SNORD45B	1.00614	-0.255431	NA
ENSG00000057468.7|MSH4	0	NA	NA
ENSG00000184005.11|ST6GALNAC3	2.98921	-0.187544	NA
ENSG00000223905.1|AC103592.1	0	NA	NA
ENSG00000226415.1|TPI1P1	608.692	-1.35491	1.83752e-17
ENSG00000142892.15|PIGK	516.788	-0.0481745	0.985519
ENSG00000226084.5|AC113935.1	726.548	0.0512711	0.970264
ENSG00000228187.1|AC093433.1	0.817532	-3.27087	NA
ENSG00000154027.19|AK5	14.2768	-0.816359	NA
ENSG00000233099.1|AC095030.1	0	NA	NA
ENSG00000251767.1|RNU7-8P	0	NA	NA
ENSG00000287647.1|AC093575.1	0	NA	NA
ENSG00000036549.13|ZZZ3	247.637	0.0870992	0.940436
ENSG00000251785.1|RNA5SP20	0	NA	NA
ENSG00000243437.3|RN7SL370P	0.343077	-2.04068	NA
ENSG00000077254.14|USP33	397.317	0.212656	0.610575
ENSG00000180488.15|MIGA1	77.4959	0.0759854	0.977648
ENSG00000222849.1|RNA5SP21	0.352174	-0.251344	NA
ENSG00000232015.2|HSPE1P25	0	NA	NA
ENSG00000235927.4|NEXN-AS1	0	NA	NA
ENSG00000162614.19|NEXN	6.38467	-0.125777	NA
ENSG00000162613.17|FUBP1	1558.81	0.107942	0.91099
ENSG00000219201.4|AC138392.1	107.8	-0.0866913	0.976005
ENSG00000235613.2|NSRP1P1	10.2827	0.5453	NA
ENSG00000162616.9|DNAJB4	393.586	0.815191	0.313646
ENSG00000137960.6|GIPC2	0.150005	0.710429	NA
ENSG00000213561.4|AC103591.2	0	NA	NA
ENSG00000251958.1|RNU6-1102P	0	NA	NA
ENSG00000202263.1|RNA5SP22	0	NA	NA
ENSG00000273338.1|AC103591.3	2.04982	-0.217887	NA
ENSG00000285928.1|AC103591.4	4.81683	0.0111608	NA
ENSG00000213560.4|AC103591.1	1.93787	0.243135	NA
ENSG00000237413.5|MGC27382	0	NA	NA
ENSG00000122420.10|PTGFR	6.34701	0.199536	NA
ENSG00000227556.1|AC096531.1	0	NA	NA
ENSG00000212308.1|RNA5SP23	0	NA	NA
ENSG00000137959.17|IFI44L	532.107	-0.281349	0.848298
ENSG00000137965.11|IFI44	1573.61	0.109094	0.972434
ENSG00000235400.1|AC104837.1	2.92756	-0.48733	NA
ENSG00000162618.15|ADGRL4	0	NA	NA
ENSG00000230787.1|PSAT1P3	1.88879	0.780207	NA
ENSG00000232676.1|ADH5P2	0.615847	-2.86054	NA
ENSG00000117114.20|ADGRL2	2618.98	0.116921	0.958596
ENSG00000224494.1|HNRNPA3P14	0	NA	NA
ENSG00000234953.2|AL138799.3	0	NA	NA
ENSG00000242598.1|MED28P8	0	NA	NA
ENSG00000236676.1|AC117944.1	0	NA	NA
ENSG00000234683.1|AL138799.2	0.431579	0.587722	NA
ENSG00000215875.4|ST13P20	0	NA	NA
ENSG00000227288.3|ARID3BP1	10.5846	-0.0810606	NA
ENSG00000227960.1|AL138799.1	0.35169	-0.251344	NA
ENSG00000230817.6|LINC01362	0	NA	NA
ENSG00000236268.6|LINC01361	0	NA	NA
ENSG00000233008.6|LINC01725	1.79023	4.16724	NA
ENSG00000237076.1|AL035706.1	0	NA	NA
ENSG00000137941.17|TTLL7	18.2229	0.293444	0.975884
ENSG00000233061.1|TTLL7-IT1	0.282784	-1.82933	NA
ENSG00000142875.19|PRKACB	177.252	0.364255	0.43112
ENSG00000213540.3|TXN2P1	0.735925	-0.349597	NA
ENSG00000226970.2|NEDD8P1	69.1874	0.0345832	0.992655
ENSG00000203943.9|SAMD13	4.38105	0.754548	NA
ENSG00000249237.5|AL359273.2	0	NA	NA
ENSG00000240520.7|UOX	0.424176	-2.37677	NA
ENSG00000285361.1|AL844170.1	0	NA	NA
ENSG00000122432.18|SPATA1	8.36124	1.55393	NA
ENSG00000284882.1|AL359762.1	53.7121	0.0603874	0.986675
ENSG00000117133.11|RPF1	349.401	0.380871	0.269328
ENSG00000174021.11|GNG5	1464.44	0.00819462	0.993021
ENSG00000285851.1|AL359762.3	15.6591	1.12368	NA
ENSG00000117151.13|CTBS	607.371	-0.00226431	0.998657
ENSG00000117155.17|SSX2IP	68.8788	-0.0122122	0.996348
ENSG00000171517.6|LPAR3	30.0488	-0.480648	0.821027
ENSG00000153898.13|MCOLN2	3372.5	0.107442	0.923611
ENSG00000162643.13|DNAI3	29.5087	0.413275	0.813893
ENSG00000055732.13|MCOLN3	225.096	0.121505	0.905227
ENSG00000280099.1|AL603750.1	2.976	0.39323	NA
ENSG00000097096.9|SYDE2	27.5658	-0.397106	0.825758
ENSG00000162642.14|C1orf52	258.284	0.0414999	0.981548
ENSG00000223254.1|Y_RNA	0.924661	-0.163816	NA
ENSG00000142867.14|BCL10	433.744	-0.221327	0.795908
ENSG00000223653.6|AL078459.1	6.88444	-0.452972	NA
ENSG00000153904.21|DDAH1	32.4484	-0.289406	0.911602
ENSG00000199459.1|Y_RNA	0	NA	NA
ENSG00000273264.1|AL360219.1	0	NA	NA
ENSG00000282057.1|AC092807.3	0.150005	0.710429	NA
ENSG00000142871.18|CCN1	8.41444	-0.396677	NA
ENSG00000117174.11|ZNHIT6	172.741	0.146101	0.862017
ENSG00000171502.15|COL24A1	52.5279	0.613386	0.504692
ENSG00000201620.1|RNA5SP51	0	NA	NA
ENSG00000229505.1|AC104455.1	0	NA	NA
ENSG00000122417.15|ODF2L	134.999	0.11664	0.936309
ENSG00000278281.1|MIR7856	0.201685	-1.21312	NA
ENSG00000097033.14|SH3GLB1	1834.92	0.0203972	0.985811
ENSG00000261737.1|CLCA4-AS1	15.1516	0.280235	NA
ENSG00000230721.1|AL049597.1	0.926733	-0.954498	NA
ENSG00000183291.17|SELENOF	2268.37	-0.0282128	0.979549
ENSG00000267734.1|AL121989.1	0	NA	NA
ENSG00000235251.2|AC093155.2	1.05282	-1.36173	NA
ENSG00000267272.5|LINC01140	7.5422	0.498724	NA
ENSG00000153936.17|HS2ST1	875.782	-0.045943	0.976957
ENSG00000267561.2|AC093155.3	11.1901	-0.0824393	NA
ENSG00000225568.1|AC093155.1	27.4839	-0.146363	0.974525
ENSG00000143013.13|LMO4	974.618	-0.273795	0.749033
ENSG00000237505.8|PKN2-AS1	4.68088	0.890152	NA
ENSG00000279778.1|AL445437.1	0.150005	0.710429	NA
ENSG00000270507.1|AL049861.1	0	NA	NA
ENSG00000286758.1|AL445438.1	0	NA	NA
ENSG00000239504.3|RN7SL583P	0	NA	NA
ENSG00000230053.2|AC093578.1	0	NA	NA
ENSG00000274321.1|AC093578.2	0.282784	-1.82933	NA
ENSG00000237959.1|RPL36AP10	0	NA	NA
ENSG00000065243.20|PKN2	515.718	-0.0610771	0.97276
ENSG00000207234.1|RNU6-125P	0.497268	0.587871	NA
ENSG00000241975.1|ELOCP19	6.54839	0.141248	NA
ENSG00000137947.12|GTF2B	949.973	-0.0963869	0.899966
ENSG00000235308.1|AL445991.1	2.00188	-0.278601	NA
ENSG00000137944.18|KYAT3	354.495	0.3127	0.235089
ENSG00000213516.10|RBMXL1	639.889	0.0441937	0.986675
ENSG00000117226.12|GBP3	814.364	-0.179627	0.902249
ENSG00000202385.1|Y_RNA	0.201685	-1.21312	NA
ENSG00000117228.11|GBP1	743.618	0.220037	0.596643
ENSG00000286802.1|AC104459.1	0	NA	NA
ENSG00000213512.3|GBP7	2.73517	-0.0558715	NA
ENSG00000234518.2|PTGES3P1	240.072	-0.312959	0.590853
ENSG00000162645.13|GBP2	4122.42	-0.0805442	0.902216
ENSG00000162654.9|GBP4	572.596	-0.0107489	0.997955
ENSG00000284734.1|AC099063.4	0.321763	1.67914	NA
ENSG00000284637.1|AC099063.3	0	NA	NA
ENSG00000237568.1|AC099063.1	0	NA	NA
ENSG00000154451.14|GBP5	562.621	0.686195	0.0981241
ENSG00000238081.1|AC099063.2	1.04525	-0.422632	NA
ENSG00000225492.6|GBP1P1	79.0936	0.164905	0.908601
ENSG00000286548.1|AL596214.1	2.93558	1.44777	NA
ENSG00000197147.15|LRRC8B	213.143	0.00986827	0.996348
ENSG00000231999.7|LRRC8C-DT	28.2484	-0.379192	0.821005
ENSG00000271949.1|AC093423.3	0	NA	NA
ENSG00000171488.15|LRRC8C	676.114	-0.433469	0.230012
ENSG00000226394.2|AC093423.1	0.302274	-0.251344	NA
ENSG00000171492.14|LRRC8D	480.39	0.405796	0.285526
ENSG00000288629.1|AC099569.1	0.493082	-1.08303	NA
ENSG00000230735.1|AC093423.2	0.201685	-1.21312	NA
ENSG00000231613.1|AC099568.1	2.13494	-4.67127	NA
ENSG00000272931.1|LRRC8D-DT	15.8311	0.267472	0.966286
ENSG00000252797.1|RN7SKP272	0.725134	-0.317126	NA
ENSG00000228175.3|GEMIN8P4	6.2795	0.225759	NA
ENSG00000162664.17|ZNF326	575.264	0.0264547	0.987731
ENSG00000143032.8|BARHL2	0.917925	3.20107	NA
ENSG00000233593.10|LINC02609	2.93646	1.41006	NA
ENSG00000285532.2|LINC02788	0	NA	NA
ENSG00000225446.3|LINC01763	0	NA	NA
ENSG00000232882.1|PHKA1P1	6.19599	-0.937081	NA
ENSG00000122482.21|ZNF644	1090.9	-0.291861	0.392812
ENSG00000162669.16|HFM1	0	NA	NA
ENSG00000206817.1|Y_RNA	0.621242	-2.87469	NA
ENSG00000215873.2|FEN1P1	1.29705	-0.182554	NA
ENSG00000097046.13|CDC7	243.65	0.171506	0.814687
ENSG00000241318.3|WDR82P2	14.1505	-0.528355	NA
ENSG00000229067.1|AL714022.1	0.201685	-1.21312	NA
ENSG00000203914.4|HSP90B3P	73.4088	0.114023	0.97276
ENSG00000069702.11|TGFBR3	212.701	0.350183	0.626793
ENSG00000239794.3|RN7SL653P	0	NA	NA
ENSG00000172031.7|EPHX4	16.9528	0.084531	0.989794
ENSG00000230667.6|SETSIP	16.649	0.122113	0.982808
ENSG00000189195.15|BTBD8	41.5915	0.638704	0.441942
ENSG00000224678.3|GAPDHP46	0	NA	NA
ENSG00000233401.1|PRKAR1AP1	1.06813	-1.27643	NA
ENSG00000174842.17|GLMN	147.513	0.108874	0.935215
ENSG00000122484.9|RPAP2	161.18	0.185199	0.864245
ENSG00000162676.12|GFI1	139.413	0.200942	0.813893
ENSG00000067208.14|EVI5	208.641	0.103953	0.934529
ENSG00000223787.2|AL354890.1	1.05652	-0.482875	NA
ENSG00000229992.1|HMGB3P9	0	NA	NA
ENSG00000201317.1|RNU4-59P	0	NA	NA
ENSG00000225505.1|AC104332.1	0	NA	NA
ENSG00000234202.2|H3P3	0	NA	NA
ENSG00000223896.2|CCNJP2	0.645351	-1.59502	NA
ENSG00000122406.14|RPL5	7238.07	-0.0954625	0.828342
ENSG00000154511.12|DIPK1A	29.0881	0.0421695	0.992655
ENSG00000207022.1|AL162740.1	0	NA	NA
ENSG00000229052.2|AL449283.1	0	NA	NA
ENSG00000206680.1|SNORD21	1.00614	-0.255431	NA
ENSG00000207523.1|SNORA66	4.02085	-0.477884	NA
ENSG00000143033.18|MTF2	427.437	0.0150163	0.992655
ENSG00000122483.17|CCDC18	200.601	0.151197	0.86736
ENSG00000237003.1|AC126124.2	0.321763	1.67914	NA
ENSG00000225297.1|AC126124.1	0	NA	NA
ENSG00000223745.8|CCDC18-AS1	336.041	0.043388	0.987731
ENSG00000117505.13|DR1	1159.22	0.106223	0.861905
ENSG00000117500.13|TMED5	1982.73	-0.151016	0.568176
ENSG00000229567.1|AL139421.1	12.2916	-0.0137954	NA
ENSG00000229635.1|AL137159.1	1.15936	0.963387	NA
ENSG00000137942.18|FNBP1L	140.22	0.209039	0.792017
ENSG00000212601.1|RNA5SP53	0	NA	NA
ENSG00000137936.18|BCAR3	930.439	0.363287	0.279372
ENSG00000224093.5|BCAR3-AS1	5.92407	0.0135933	NA
ENSG00000211575.3|MIR760	0.362567	-0.251344	NA
ENSG00000260464.1|AL049796.1	8.92591	0.350717	NA
ENSG00000067334.14|DNTTIP2	2315.89	0.559209	0.000226338
ENSG00000023909.10|GCLM	1053.03	1.75974	6.70753e-08
ENSG00000137962.13|ARHGAP29	1.03281	1.32276	NA
ENSG00000264963.2|RN7SL440P	0	NA	NA
ENSG00000226835.3|ARHGAP29-AS1	0	NA	NA
ENSG00000178596.10|GAPDHP29	0	NA	NA
ENSG00000236098.1|AC097059.1	0	NA	NA
ENSG00000232918.2|AC118469.1	0	NA	NA
ENSG00000117528.14|ABCD3	287.109	0.186485	0.811462
ENSG00000117525.14|F3	991.068	-0.316146	0.785236
ENSG00000224081.9|SLC44A3-AS1	0.859835	0.201295	NA
ENSG00000232857.2|KATNBL1P2	0	NA	NA
ENSG00000263526.1|MIR378G	0	NA	NA
ENSG00000143036.17|SLC44A3	1.20004	3.58935	NA
ENSG00000117519.16|CNN3	57.5119	0.00352063	0.999185
ENSG00000235501.6|CNN3-DT	0.435281	2.1318	NA
ENSG00000172339.10|ALG14	57.7277	0.576208	0.462779
ENSG00000230427.1|ALG14-AS1	0	NA	NA
ENSG00000152078.10|TLCD4	17.6961	-0.274327	0.940509
ENSG00000231992.1|AC092802.3	0	NA	NA
ENSG00000206679.1|Y_RNA	0	NA	NA
ENSG00000271092.5|TLCD4-RWDD3	15.8745	-1.69185	0.494584
ENSG00000226026.6|AC092802.1	0.30001	1.59114	NA
ENSG00000122481.17|RWDD3	135.561	0.667719	0.221603
ENSG00000228852.6|AC092802.2	3.08633	0.563978	NA
ENSG00000287919.1|AC092802.4	1.32058	3.73009	NA
ENSG00000228502.1|EEF1A1P11	3567.06	-0.144458	0.492472
ENSG00000137970.7|RPL7P9	1836.24	0.0488027	0.958596
ENSG00000117569.19|PTBP2	425.118	-0.0500761	0.966286
ENSG00000232878.3|DPYD-AS1	0	NA	NA
ENSG00000232542.1|DPYD-IT1	0.431579	0.587722	NA
ENSG00000226128.1|RPL26P9	0	NA	NA
ENSG00000188641.14|DPYD	1058.39	-0.123513	0.934937
ENSG00000230718.1|AC114878.1	0	NA	NA
ENSG00000235777.1|DPYD-AS2	0.957675	1.96138	NA
ENSG00000270911.1|AC114878.2	0.559255	-1.3193	NA
ENSG00000225206.10|MIR137HG	21.7202	0.729578	0.595175
ENSG00000284247.1|MIR2682	0	NA	NA
ENSG00000284202.1|MIR137	0.207081	-1.21312	NA
ENSG00000228057.1|SEC63P1	49.6352	-0.145911	0.961463
ENSG00000259946.1|BX005019.1	2.49005	-0.458289	NA
ENSG00000162627.17|SNX7	144.572	0.270182	0.693934
ENSG00000117600.13|PLPPR4	4.57112	-0.824159	NA
ENSG00000233983.2|AL365220.1	0.403371	-2.24921	NA
ENSG00000099260.11|PALMD	1.21201	0.00517407	NA
ENSG00000156869.14|FRRS1	169.474	-0.0390833	0.985273
ENSG00000162688.17|AGL	188.904	0.193327	0.809989
ENSG00000228084.1|AC118553.1	0	NA	NA
ENSG00000117620.15|SLC35A3	251.941	0.0145652	0.994179
ENSG00000283761.1|AC118553.2	20.3227	-0.975087	0.627914
ENSG00000212248.1|RNU6-750P	0	NA	NA
ENSG00000202259.1|RNU6-1318P	0	NA	NA
ENSG00000241073.1|AC093019.2	0.145094	0.710429	NA
ENSG00000156876.10|SASS6	126.486	0.212032	0.829681
ENSG00000226952.1|AC093019.1	0.427878	-0.867543	NA
ENSG00000122435.10|TRMT13	103.329	0.458227	0.323387
ENSG00000122477.13|LRRC39	26.642	0.083945	0.99208
ENSG00000137992.15|DBT	196.477	0.266484	0.645684
ENSG00000271415.1|RPL23AP90	0	NA	NA
ENSG00000224616.3|RTCA-AS1	41.4616	0.341941	0.847182
ENSG00000137996.13|RTCA	561.412	0.168735	0.825758
ENSG00000207750.1|MIR553	0.441402	0.629364	NA
ENSG00000156875.14|MFSD14A	1332.44	0.127085	0.820738
ENSG00000225169.1|BRI3P1	0.652754	1.21735	NA
ENSG00000285530.1|AL445928.2	3.20484	0.674674	NA
ENSG00000230287.3|AL445928.1	0.346779	-0.251344	NA
ENSG00000215871.2|AC104457.1	7.48073	0.131911	NA
ENSG00000223906.1|AC104457.2	0	NA	NA
ENSG00000079335.20|CDC14A	159.041	-0.131935	0.894939
ENSG00000234332.1|BCAS2P2	0	NA	NA
ENSG00000228086.1|AL589990.1	0	NA	NA
ENSG00000181656.7|GPR88	5.51109	0.618854	NA
ENSG00000162692.12|VCAM1	11.9873	0.126323	NA
ENSG00000162694.14|EXTL2	53.2573	-0.214542	0.899447
ENSG00000273204.1|AC104506.1	3.1404	-0.667923	NA
ENSG00000230946.3|HNRNPA1P68	0.999447	0.554364	NA
ENSG00000117543.21|DPH5	74.7117	0.0824345	0.978551
ENSG00000235795.1|AC093157.2	4.93649	0.680552	NA
ENSG00000233184.7|AC093157.1	41.5042	0.746767	0.237739
ENSG00000162695.12|SLC30A7	801.725	-0.068207	0.968101
ENSG00000170989.10|S1PR1	0.580374	2.5454	NA
ENSG00000228399.1|AL109741.2	1.61289	-2.07081	NA
ENSG00000173810.9|PPIAP7	0.850738	-0.830648	NA
ENSG00000226715.4|LINC01709	2.2465	-2.00399	NA
ENSG00000252530.1|RNU6-965P	0	NA	NA
ENSG00000183298.5|RPSAP19	323.714	-0.020375	0.992655
ENSG00000118733.17|OLFM3	2.90127	0.483246	NA
ENSG00000252717.1|RNU6-352P	0	NA	NA
ENSG00000271277.1|AL356280.1	0	NA	NA
ENSG00000162699.5|DNAJA1P5	0	NA	NA
ENSG00000060718.22|COL11A1	8.95427	-0.682581	NA
ENSG00000234257.1|SOD2P1	0	NA	NA
ENSG00000230759.1|AC095032.2	0	NA	NA
ENSG00000224613.7|AC095032.1	0	NA	NA
ENSG00000185946.16|RNPC3	296.166	0.175827	0.744718
ENSG00000240038.6|AMY2B	85.5631	0.264675	0.902157
ENSG00000222069.1|RN7SKP285	0.968021	-2.30823	NA
ENSG00000236085.1|ACTG1P4	0.601073	2.59311	NA
ENSG00000243480.7|AMY2A	5.07594	-0.323839	NA
ENSG00000237763.9|AMY1A	7.50417	0.287453	NA
ENSG00000174876.16|AMY1B	7.98864	0.086818	NA
ENSG00000227408.1|AMYP1	0	NA	NA
ENSG00000187733.6|AMY1C	7.48468	0.166542	NA
ENSG00000215869.4|AC092506.1	0.780052	-0.761216	NA
ENSG00000228347.1|FTLP17	0.512572	0.671164	NA
ENSG00000227850.1|SEPTIN2P1	57.201	-0.122061	0.972381
ENSG00000237897.2|AL512844.2	0	NA	NA
ENSG00000232952.1|AL512844.1	92.2335	-0.154858	0.953604
ENSG00000198890.9|PRMT6	152.974	0.547839	0.202464
ENSG00000162631.20|NTNG1	13.008	0.129751	NA
ENSG00000224550.1|NDUFA4P1	3.33875	-0.0245747	NA
ENSG00000134215.16|VAV3	1267.25	-0.138521	0.863023
ENSG00000275455.1|MIR7852	0	NA	NA
ENSG00000230489.1|VAV3-AS1	21.8594	-0.179812	0.97091
ENSG00000226822.3|LINC02785	17.6651	-0.212264	0.972434
ENSG00000085491.17|SLC25A24	1015.68	-0.0592287	0.952209
ENSG00000260879.1|AL359258.2	0	NA	NA
ENSG00000280186.1|AL359258.3	10.0264	1.20571	NA
ENSG00000196427.13|NBPF4	107.934	0.257243	0.725357
ENSG00000238122.1|AL359258.1	72.727	0.713022	0.135669
ENSG00000241361.8|SLC25A24P1	50.8568	0.458449	0.556797
ENSG00000243967.4|NBPF5P	25.0671	0.642109	0.573023
ENSG00000238118.1|SLC25A24P2	2.92271	0.123198	NA
ENSG00000224698.1|AL390038.1	77.7892	0.676724	0.161191
ENSG00000186086.18|NBPF6	80.2266	0.481113	0.375145
ENSG00000162636.16|FAM102B	719.909	-0.0263613	0.993021
ENSG00000162639.16|HENMT1	191.466	0.763564	0.0124678
ENSG00000285923.1|AL160171.1	0	NA	NA
ENSG00000134186.12|PRPF38B	1037.13	0.0626842	0.953959
ENSG00000116266.11|STXBP3	952.331	0.0281483	0.979386
ENSG00000228076.2|AL591719.1	0.441402	0.629364	NA
ENSG00000162641.20|AKNAD1	0	NA	NA
ENSG00000203897.4|SPATA42	0	NA	NA
ENSG00000121957.15|GPSM2	180.444	0.664453	0.0142854
ENSG00000121940.16|CLCC1	214.526	-0.0262732	0.99208
ENSG00000085433.16|WDR47	320.461	-0.26788	0.500537
ENSG00000237349.1|BX679664.2	0	NA	NA
ENSG00000244716.3|BX679664.3	583.564	0.0369614	0.981565
ENSG00000228665.2|BX679664.1	20.8636	0.09296	0.985519
ENSG00000197780.10|TAF13	727.171	0.150466	0.790073
ENSG00000215717.7|TMEM167B	914.422	0.277061	0.149441
ENSG00000273382.1|TMEM167B-DT	34.3267	0.73818	0.343464
ENSG00000270066.3|AL356488.2	0.975727	0.851765	NA
ENSG00000278249.1|SCARNA2	0.141392	-1.21312	NA
ENSG00000251484.3|AL356488.1	0.643526	2.68407	NA
ENSG00000179902.13|C1orf194	0	NA	NA
ENSG00000116299.17|ELAPOR1	3.73982	1.15547	NA
ENSG00000031698.13|SARS1	1119.02	0.129554	0.887997
ENSG00000143126.8|CELSR2	116.928	-0.3133	0.659058
ENSG00000134222.16|PSRC1	45.7073	2.00227	0.00700792
ENSG00000134243.12|SORT1	946.404	-0.207498	0.414849
ENSG00000143106.13|PSMA5	1670.93	0.121285	0.777813
ENSG00000143028.9|SYPL2	7.78855	-0.535667	NA
ENSG00000162650.16|ATXN7L2	122.453	0.398972	0.646458
ENSG00000174151.15|CYB561D1	167.849	0.361554	0.484435
ENSG00000206832.1|RNU6V	0.965334	0.805007	NA
ENSG00000225113.1|AL355310.1	0	NA	NA
ENSG00000065135.12|GNAI3	1992.44	-0.16181	0.439683
ENSG00000284443.1|MIR197	0.346779	-0.251344	NA
ENSG00000134183.13|GNAT2	3.73695	-1.28105	NA
ENSG00000116337.20|AMPD2	375.88	-0.525852	0.470238
ENSG00000228703.1|AL355310.2	0	NA	NA
ENSG00000235045.2|RPL7P8	17.4759	0.482333	0.931483
ENSG00000168765.17|GSTM4	392.469	-0.0428347	0.986161
ENSG00000213366.13|GSTM2	148.294	0.241301	0.94886
ENSG00000134184.13|GSTM1	502.513	0.082017	0.925492
ENSG00000260246.1|AC000032.1	0.286486	-0.251344	NA
ENSG00000134201.12|GSTM5	0	NA	NA
ENSG00000241720.2|AL158847.1	0	NA	NA
ENSG00000134202.11|GSTM3	346.626	0.176406	0.714763
ENSG00000198758.11|EPS8L3	1.61012	-0.143168	NA
ENSG00000184371.14|CSF1	317.173	-0.259485	0.906964
ENSG00000168710.18|AHCYL1	1421.62	0.07266	0.885292
ENSG00000143093.15|STRIP1	612.622	0.131381	0.761629
ENSG00000156150.9|ALX3	0	NA	NA
ENSG00000258634.3|AL160006.1	56.1305	0.0970729	0.978551
ENSG00000258673.1|LINC01397	0	NA	NA
ENSG00000186150.5|UBL4B	2.83901	1.23448	NA
ENSG00000116396.15|KCNC4	254.822	0.0372787	0.992655
ENSG00000200536.1|AL137790.1	0	NA	NA
ENSG00000282852.1|AL137790.2	0.553376	-1.28621	NA
ENSG00000227963.1|RBM15-AS1	4.42792	0.153169	NA
ENSG00000162775.17|RBM15	369.788	-0.321824	0.648237
ENSG00000168679.18|SLC16A4	10.788	-0.631507	NA
ENSG00000224699.9|LAMTOR5-AS1	24.2613	0.348295	0.85723
ENSG00000134248.14|LAMTOR5	897.315	-0.173912	0.794076
ENSG00000273373.1|AL355488.1	42.9412	0.297648	0.846239
ENSG00000177301.16|KCNA2	0	NA	NA
ENSG00000259834.1|AL365361.1	105.292	0.0392625	0.992655
ENSG00000177272.9|KCNA3	97.3301	0.382172	0.624974
ENSG00000237415.2|NRBF2P3	16.1365	0.132927	0.981496
ENSG00000143119.14|CD53	5461.95	-0.188127	0.373075
ENSG00000121931.16|LRIF1	425.727	0.526383	0.262101
ENSG00000261654.1|AL360270.2	8.64778	0.289684	NA
ENSG00000232811.1|AL360270.1	13.8118	0.00831973	NA
ENSG00000273010.1|AL360270.3	5.83533	0.905138	NA
ENSG00000156171.15|DRAM2	1043.8	0.00386599	0.997955
ENSG00000134255.14|CEPT1	557.636	0.0789406	0.907395
ENSG00000272982.1|AL355816.1	0	NA	NA
ENSG00000273221.1|AL355816.2	0	NA	NA
ENSG00000162777.17|DENND2D	117.278	0.650419	0.0944036
ENSG00000064886.14|CHI3L2	20.2707	0.753317	0.871935
ENSG00000173947.14|PIFO	2.67243	0.715328	NA
ENSG00000085465.13|OVGP1	11.1738	1.03605	NA
ENSG00000260948.1|AL390195.2	3.45451	-0.0843818	NA
ENSG00000233337.1|UBE2FP3	1.6176	0.984724	NA
ENSG00000243960.1|AL390195.1	0	NA	NA
ENSG00000116455.14|WDR77	495.07	0.0994875	0.921053
ENSG00000199890.1|Y_RNA	0.440192	2.14644	NA
ENSG00000116459.11|ATP5PB	2861.71	0.0735676	0.90022
ENSG00000143110.12|C1orf162	358.117	-0.300572	0.400691
ENSG00000121933.19|TMIGD3	85.9812	-0.314394	0.768013
ENSG00000200360.1|RNU6-792P	0	NA	NA
ENSG00000282608.2|ADORA3	7.54588	-1.45829	NA
ENSG00000116473.14|RAP1A	2333.37	-0.310766	0.196957
ENSG00000201028.1|RNU6-151P	0	NA	NA
ENSG00000197852.12|INKA2	39.8066	-0.313344	0.850347
ENSG00000227811.3|INKA2-AS1	0	NA	NA
ENSG00000284830.1|AL049557.1	0.905066	-0.992294	NA
ENSG00000064703.13|DDX20	404.873	0.283411	0.361286
ENSG00000171385.10|KCND3	1.4807	-1.25189	NA
ENSG00000232558.1|KCND3-IT1	0	NA	NA
ENSG00000237556.1|KCND3-AS1	0	NA	NA
ENSG00000231346.5|LINC01160	57.5032	-0.531925	0.724093
ENSG00000215867.4|KRT18P57	2.35857	-0.270841	NA
ENSG00000231437.3|LINC01750	0	NA	NA
ENSG00000143079.15|CTTNBP2NL	239.808	0.194463	0.868508
ENSG00000283296.1|MIR4256	0.145094	0.710429	NA
ENSG00000134245.18|WNT2B	50.1695	0.0228771	0.994932
ENSG00000007341.19|ST7L	268.416	0.26284	0.581172
ENSG00000116489.13|CAPZA1	5630.32	-0.0635563	0.852836
ENSG00000252750.1|RNU7-70P	0	NA	NA
ENSG00000273483.1|AL354760.1	2.04322	0.964086	NA
ENSG00000235299.2|MRPL53P1	2.41836	0.395863	NA
ENSG00000155363.18|MOV10	1709.84	-0.101704	0.859796
ENSG00000155366.17|RHOC	2382.08	-0.105459	0.934699
ENSG00000271810.5|AL603832.3	0	NA	NA
ENSG00000155367.15|PPM1J	1.82006	4.18957	NA
ENSG00000225075.1|AL603832.1	4.27991	0.54791	NA
ENSG00000184599.13|TAFA3	0.605056	-2.83978	NA
ENSG00000234790.1|NUTF2P4	2.93173	1.4462	NA
ENSG00000215866.8|LINC01356	0	NA	NA
ENSG00000224167.2|LINC01357	0.725134	-0.317126	NA
ENSG00000155380.13|SLC16A1	2052.01	-0.195206	0.860783
ENSG00000226419.8|SLC16A1-AS1	85.6253	0.106436	0.970943
ENSG00000287807.1|AL390242.1	0	NA	NA
ENSG00000238198.2|LRIG2-DT	2.24223	-0.90365	NA
ENSG00000229020.4|AKR7A2P1	9.65828	-0.105625	NA
ENSG00000198799.12|LRIG2	189.264	0.336454	0.54552
ENSG00000237278.2|RLIMP2	0	NA	NA
ENSG00000081026.19|MAGI3	123.394	0.140171	0.933289
ENSG00000238256.1|MTND5P20	0	NA	NA
ENSG00000232499.2|AL391058.1	120.364	0.201042	0.889039
ENSG00000116793.16|PHTF1	512.855	-0.0126196	0.993021
ENSG00000232450.1|AL133517.1	6.83845	-1.00934	NA
ENSG00000081019.13|RSBN1	281.25	-0.664085	0.0172346
ENSG00000231128.6|AL137856.1	0	NA	NA
ENSG00000134242.16|PTPN22	44.7139	-0.0217142	0.995957
ENSG00000226167.1|AP4B1-AS1	7.18936	0.114623	NA
ENSG00000188761.13|BCL2L15	2.3007	0.309522	NA
ENSG00000134262.13|AP4B1	124.009	0.176531	0.891613
ENSG00000118655.7|DCLRE1B	328.335	-0.228056	0.717943
ENSG00000235527.7|HIPK1-AS1	5.68655	-0.193819	NA
ENSG00000163349.22|HIPK1	1734.29	-0.175606	0.803349
ENSG00000116774.12|OLFML3	1155.6	0.0618663	0.958596
ENSG00000270780.1|AL591742.1	0	NA	NA
ENSG00000282048.1|AL591742.2	0	NA	NA
ENSG00000134207.17|SYT6	5.55096	0.149401	NA
ENSG00000197323.12|TRIM33	444.107	-0.45529	0.0375602
ENSG00000226984.1|AL035410.1	0	NA	NA
ENSG00000225650.2|EIF2S2P5	0.282784	-1.82933	NA
ENSG00000201114.1|Y_RNA	0	NA	NA
ENSG00000236480.1|PKMP1	14.902	-1.15323	NA
ENSG00000116752.6|BCAS2	357.063	0.353478	0.162591
ENSG00000175984.15|DENND2C	19.4867	0.281486	0.932496
ENSG00000009307.16|CSDE1	13800.1	-0.143734	0.665793
ENSG00000213281.5|NRAS	2593.14	-0.135951	0.757949
[truncated: 58,652 more rows]

## Sheet: FC>2, adjP<0.05
	log2FoldChange	padj
ENSG00000267120.3|AD000671.2	5.0619	0.0100007
ENSG00000103740.10|ACSBG1	4.12465	0.00188442
ENSG00000253174.2|AC009630.2	4.09087	0.0124377
ENSG00000231503.4|PTMAP4	3.81174	7.38963e-18
ENSG00000140451.13|PIF1	3.34014	0.0016322
ENSG00000163050.18|COQ8A	2.45462	0.00401811
ENSG00000136160.17|EDNRB	2.41804	4.22995e-08
ENSG00000186019.11|AC021092.1	2.40228	4.34619e-05
ENSG00000100292.18|HMOX1	2.3761	3.80322e-67
ENSG00000186919.13|ZACN	2.29984	0.00649135
ENSG00000275718.2|CCL15	2.29538	1.97461e-07
ENSG00000134222.16|PSRC1	2.00227	0.00700792
ENSG00000151790.9|TDO2	1.80627	1.31185e-07
ENSG00000112984.12|KIF20A	1.7896	5.97322e-08
ENSG00000023909.10|GCLM	1.75974	6.70753e-08
ENSG00000165474.8|GJB2	1.74702	0.00456743
ENSG00000211584.14|SLC48A1	1.71808	1.13728e-10
ENSG00000124875.10|CXCL6	1.69847	2.08122e-07
ENSG00000108700.5|CCL8	1.69372	9.24227e-05
ENSG00000108448.22|TRIM16L	1.66038	2.84771e-05
ENSG00000280184.2|AL023806.3	1.4054	0.0151128
ENSG00000113924.12|HGD	1.39009	0.00357093
ENSG00000066279.19|ASPM	1.38553	4.13834e-12
ENSG00000117399.14|CDC20	1.3741	2.13786e-08
ENSG00000212916.5|MAP10	1.37297	0.00105483
ENSG00000166851.15|PLK1	1.36371	7.72476e-05
ENSG00000198354.7|DCAF12L2	1.3637	6.06047e-05
ENSG00000140092.15|FBLN5	1.35848	1.61269e-06
ENSG00000231007.5|CDC20P1	1.35138	0.00135552
ENSG00000131797.12|CLUHP3	1.3473	0.00724381
ENSG00000169435.14|RASSF6	1.34729	0.0352484
ENSG00000283486.2|FAM95C	1.28128	0.00855465
ENSG00000173320.12|STOX2	1.27771	0.0110213
ENSG00000163082.10|SGPP2	1.26935	0.00357093
ENSG00000059145.19|UNKL	1.26459	3.33373e-11
ENSG00000280036.1|AC020661.4	1.26064	0.0106731
ENSG00000118496.5|FBXO30	1.24701	0.00243612
ENSG00000271303.2|SRXN1	1.23836	7.54205e-17
ENSG00000229855.9|AC008568.1	1.23376	0.0469672
ENSG00000221926.13|TRIM16	1.21993	3.422e-05
ENSG00000162897.16|FCAMR	1.20109	0.0153749
ENSG00000121716.20|PILRB	1.20094	0.00245081
ENSG00000128944.13|KNSTRN	1.20031	0.000572938
ENSG00000172780.17|RAB43	1.19859	0.0469672
ENSG00000140961.14|OSGIN1	1.19368	6.74876e-13
ENSG00000181220.17|ZNF746	1.17674	2.82689e-23
ENSG00000101447.15|FAM83D	1.17229	0.00449721
ENSG00000026751.17|SLAMF7	1.17164	2.18959e-09
ENSG00000130477.15|UNC13A	1.17023	0.0301946
ENSG00000126787.13|DLGAP5	1.16782	3.43702e-07
ENSG00000248187.1|AC078850.1	1.15028	0.0231214
ENSG00000171658.8|NMRAL2P	1.13563	0.00117266
ENSG00000163673.7|DCLK3	1.13175	0.026045
ENSG00000024526.17|DEPDC1	1.11812	0.00624197
ENSG00000170915.9|PAQR8	1.09211	0.00468522
ENSG00000087586.18|AURKA	1.06729	4.7839e-05
ENSG00000152661.9|GJA1	1.06419	0.00309856
ENSG00000180061.10|TMEM150B	1.0496	0.0367034
ENSG00000180667.11|YOD1	1.04267	6.88375e-05
ENSG00000112742.10|TTK	1.04075	3.84412e-05
ENSG00000120217.14|CD274	1.03672	5.78838e-06
ENSG00000013392.8|RWDD2A	1.01103	0.0219148
ENSG00000072571.20|HMMR	1.00914	0.000149947
ENSG00000280046.1|AC104581.4	-1.00053	7.01976e-05
ENSG00000176720.6|BOK	-1.00795	0.0276574
ENSG00000054967.13|RELT	-1.01074	4.789e-07
ENSG00000228232.1|GAPDHP1	-1.01079	3.91622e-06
ENSG00000215014.5|AL645728.1	-1.01225	0.00581974
ENSG00000105220.17|GPI	-1.02243	0.000202829
ENSG00000170345.10|FOS	-1.02983	0.0282165
ENSG00000197747.9|S100A10	-1.03184	1.10008e-05
ENSG00000104611.12|SH2D4A	-1.03186	0.000386324
ENSG00000136830.12|NIBAN2	-1.03204	1.14351e-06
ENSG00000166949.17|SMAD3	-1.03699	7.02515e-10
ENSG00000169032.10|MAP2K1	-1.04543	3.80641e-13
ENSG00000084444.14|FAM234B	-1.04762	0.00404327
ENSG00000141562.18|NARF	-1.05259	0.00328297
ENSG00000176845.13|METRNL	-1.05933	3.30899e-10
ENSG00000113615.13|SEC24A	-1.06234	0.0135465
ENSG00000101187.16|SLCO4A1	-1.06865	0.0138779
ENSG00000166484.20|MAPK7	-1.07303	1.33945e-12
ENSG00000164096.13|C4orf3	-1.0762	5.68493e-16
ENSG00000145911.6|N4BP3	-1.0793	0.00798266
ENSG00000173546.7|CSPG4	-1.08249	0.0234121
ENSG00000149925.22|ALDOA	-1.0852	2.42681e-07
ENSG00000206190.12|ATP10A	-1.09034	1.49867e-09
ENSG00000119950.21|MXI1	-1.0964	0.00664965
ENSG00000115866.11|DARS1	-1.10058	1.22668e-16
ENSG00000074800.16|ENO1	-1.10085	2.07956e-19
ENSG00000178726.7|THBD	-1.1029	2.38229e-12
ENSG00000091542.9|ALKBH5	-1.10763	1.15927e-09
ENSG00000110076.19|NRXN2	-1.12496	0.0410781
ENSG00000162496.9|DHRS3	-1.12823	0.000707768
ENSG00000135318.12|NT5E	-1.12888	2.21973e-08
ENSG00000061656.11|SPAG4	-1.13275	0.0005532
ENSG00000028137.19|TNFRSF1B	-1.13275	2.82689e-23
ENSG00000141526.18|SLC16A3	-1.13919	2.55096e-07
ENSG00000067992.16|PDK3	-1.1421	0.000125692
ENSG00000169252.6|ADRB2	-1.14377	0.00355567
ENSG00000106086.20|PLEKHA8	-1.15908	0.000984793
ENSG00000126870.16|DYNC2I1	-1.16328	0.00164924
ENSG00000116977.19|LGALS8	-1.16564	1.17331e-09
ENSG00000067057.18|PFKP	-1.17008	8.73911e-07
ENSG00000113070.8|HBEGF	-1.17177	2.77633e-06
ENSG00000177150.13|FAM210A	-1.17189	1.28794e-12
ENSG00000164466.13|SFXN1	-1.18052	1.07289e-08
ENSG00000139496.16|NUP58	-1.18248	8.50579e-09
ENSG00000135766.9|EGLN1	-1.18539	3.77563e-08
ENSG00000147655.12|RSPO2	-1.18815	0.0281114
ENSG00000135362.14|PRR5L	-1.19241	0.0255876
ENSG00000147852.17|VLDLR	-1.19498	6.49322e-10
ENSG00000188042.8|ARL4C	-1.21253	0.0371276
ENSG00000143878.10|RHOB	-1.21318	6.92696e-11
ENSG00000006327.14|TNFRSF12A	-1.21423	0.0102013
ENSG00000183853.18|KIRREL1	-1.21674	0.000329521
ENSG00000131759.18|RARA	-1.22008	0.0169966
ENSG00000160888.7|IER2	-1.22454	1.02477e-08
ENSG00000144320.14|LNPK	-1.22469	1.2429e-08
ENSG00000168334.9|XIRP1	-1.22544	0.000496749
ENSG00000100311.17|PDGFB	-1.23777	2.13286e-05
ENSG00000135898.10|GPR55	-1.25098	0.0224533
ENSG00000102144.15|PGK1	-1.25109	3.47169e-19
ENSG00000141580.16|WDR45B	-1.2622	4.81055e-21
ENSG00000148926.10|ADM	-1.27243	0.00026228
ENSG00000170949.17|ZNF160	-1.28152	6.08466e-21
ENSG00000224186.8|C5orf66	-1.28298	0.0130353
ENSG00000111669.15|TPI1	-1.28713	7.7867e-18
ENSG00000100058.12|CRYBB2P1	-1.28909	8.26097e-08
ENSG00000124216.4|SNAI1	-1.29744	0.0245577
ENSG00000242114.6|MTFP1	-1.29941	4.9678e-09
ENSG00000228486.10|C2orf92	-1.30496	0.000221447
ENSG00000261796.1|ISY1-RAB43	-1.31633	6.32441e-05
ENSG00000214517.10|PPME1	-1.33112	3.23451e-13
ENSG00000175105.8|ZNF654	-1.33376	5.39232e-08
ENSG00000167695.15|TLCD3A	-1.33675	3.18554e-08
ENSG00000001617.12|SEMA3F	-1.34789	0.00404327
ENSG00000112379.9|ARFGEF3	-1.34939	0.00839512
ENSG00000131873.7|CHSY1	-1.3521	6.44105e-10
ENSG00000114120.14|SLC25A36	-1.35483	2.27222e-20
ENSG00000226415.1|TPI1P1	-1.35491	1.83752e-17
ENSG00000272106.1|AL691432.2	-1.37289	1.11517e-09
ENSG00000259820.1|AC083843.2	-1.38104	4.64877e-06
ENSG00000112715.25|VEGFA	-1.38756	4.85559e-20
ENSG00000144791.10|LIMD1	-1.38934	1.49108e-10
ENSG00000072682.20|P4HA2	-1.3995	2.8485e-10
ENSG00000166123.14|GPT2	-1.40476	9.86058e-06
ENSG00000213290.4|PGK1P2	-1.41767	0.000446783
ENSG00000280303.2|ERICD	-1.41908	1.75196e-07
ENSG00000121966.7|CXCR4	-1.42594	3.19369e-27
ENSG00000204128.6|C2orf72	-1.44088	0.00158588
ENSG00000185033.14|SEMA4B	-1.44485	3.75624e-08
ENSG00000146205.14|ANO7	-1.45753	0.0252642
ENSG00000240694.9|PNMA2	-1.46092	1.28209e-05
ENSG00000135913.11|USP37	-1.46736	7.10831e-13
ENSG00000100003.18|SEC14L2	-1.47049	2.61191e-06
ENSG00000117000.9|RLF	-1.47333	1.7156e-16
ENSG00000138764.15|CCNG2	-1.4768	1.72513e-07
ENSG00000173530.6|TNFRSF10D	-1.47728	1.04016e-11
ENSG00000286186.1|AC018445.5	-1.48774	0.0109954
ENSG00000152217.20|SETBP1	-1.49072	0.0106803
ENSG00000241360.2|PDXP	-1.49169	0.00877497
ENSG00000127074.15|RGS13	-1.49712	0.0382761
ENSG00000125629.15|INSIG2	-1.50372	8.06513e-08
ENSG00000197530.12|MIB2	-1.51598	2.55125e-07
ENSG00000102755.12|FLT1	-1.5231	0.0188417
ENSG00000188994.13|ZNF292	-1.53151	3.58676e-11
ENSG00000111490.15|TBC1D30	-1.53364	6.65715e-11
ENSG00000114480.13|GBE1	-1.53597	8.12237e-13
ENSG00000228013.1|IL6R-AS1	-1.54433	0.00711442
ENSG00000142583.18|SLC2A5	-1.54581	3.28652e-11
ENSG00000007944.15|MYLIP	-1.54702	7.01685e-06
ENSG00000143333.7|RGS16	-1.55151	1.26434e-24
ENSG00000248593.3|DSTNP2	-1.5521	7.80649e-07
ENSG00000144655.15|CSRNP1	-1.56791	5.04466e-17
ENSG00000176046.9|NUPR1	-1.56975	1.67777e-13
ENSG00000168209.6|DDIT4	-1.57917	4.07417e-20
ENSG00000127663.15|KDM4B	-1.59574	8.17477e-10
ENSG00000266976.3|AC079466.1	-1.6332	0.0429245
ENSG00000130684.14|ZNF337	-1.6339	0.000211224
ENSG00000154102.11|C16orf74	-1.65142	0.0090653
ENSG00000116741.8|RGS2	-1.656	6.74512e-13
ENSG00000197930.13|ERO1A	-1.65628	2.81685e-15
ENSG00000240370.6|RPL13P5	-1.657	6.01836e-05
ENSG00000265574.1|WDR45BP1	-1.66155	0.00139014
ENSG00000104812.15|GYS1	-1.67339	2.48039e-20
ENSG00000235674.2|LDHAP2	-1.68222	0.00453147
ENSG00000163516.14|ANKZF1	-1.69061	6.40082e-08
ENSG00000163872.16|YEATS2	-1.70551	4.85559e-20
ENSG00000134107.5|BHLHE40	-1.70602	2.90967e-22
ENSG00000260708.1|AL118516.1	-1.71576	0.00489174
ENSG00000185650.10|ZFP36L1	-1.72807	0.000827393
ENSG00000228451.4|SDAD1P1	-1.73907	0.00305933
ENSG00000079308.19|TNS1	-1.78208	2.89857e-08
ENSG00000139220.17|PPFIA2	-1.79915	0.0353215
ENSG00000146858.8|ZC3HAV1L	-1.84068	0.00108657
ENSG00000171766.17|GATM	-1.88903	3.43105e-06
ENSG00000196968.11|FUT11	-1.91342	1.03233e-19
ENSG00000109107.14|ALDOC	-1.98231	1.0961e-06
ENSG00000230530.2|LIMD1-AS1	-1.99843	0.0121934
ENSG00000114023.15|FAM162A	-2.0178	2.97034e-08
ENSG00000125740.14|FOSB	-2.03976	0.0388585
ENSG00000173262.12|SLC2A14	-2.05036	0.0147489
ENSG00000255867.1|DENND5B-AS1	-2.06964	0.00112325
ENSG00000090104.12|RGS1	-2.08677	6.3576e-13
ENSG00000143847.15|PPFIA4	-2.08777	0.000170449
ENSG00000284669.1|AC092053.3	-2.09379	0.0249315
ENSG00000186352.9|ANKRD37	-2.09507	3.58662e-06
ENSG00000173727.12|AP000769.1	-2.10273	0.0019687
ENSG00000147872.10|PLIN2	-2.12336	2.06065e-13
ENSG00000151882.11|CCL28	-2.1432	1.64641e-08
ENSG00000128342.5|LIF	-2.2026	2.97489e-06
ENSG00000132854.19|KANK4	-2.23541	0.0139833
ENSG00000171388.12|APLN	-2.24104	0.000716431
ENSG00000173281.5|PPP1R3B	-2.24597	5.45577e-12
ENSG00000196562.14|SULF2	-2.25887	7.10831e-13
ENSG00000170412.18|GPRC5C	-2.26612	3.40803e-05
ENSG00000070669.17|ASNS	-2.29451	0.00277365
ENSG00000072274.13|TFRC	-2.34605	1.47873e-153
ENSG00000179388.9|EGR3	-2.36552	0.00576138
ENSG00000104765.16|BNIP3L	-2.36799	1.58525e-35
ENSG00000259305.6|ZHX1-C8orf76	-2.48386	0.0019974
ENSG00000059804.16|SLC2A3	-2.48852	4.30101e-24
ENSG00000233381.3|AK4P3	-2.49436	8.39302e-05
ENSG00000122884.12|P4HA1	-2.51782	9.78726e-71
ENSG00000079739.17|PGM1	-2.59192	6.45481e-19
ENSG00000120738.8|EGR1	-2.59432	8.24697e-10
ENSG00000115548.17|KDM3A	-2.62044	3.14945e-45
ENSG00000167419.11|LPO	-2.62303	0.000389193
ENSG00000263535.2|AK4P1	-2.64493	2.04357e-08
ENSG00000214110.3|LDHAP4	-2.65371	3.23882e-56
ENSG00000283154.2|IQCJ-SCHIP1	-2.67406	0.0310049
ENSG00000133874.2|RNF122	-2.67977	3.45058e-09
ENSG00000225205.5|AC078883.1	-2.69053	6.18359e-11
ENSG00000117394.24|SLC2A1	-2.70243	2.52945e-143
ENSG00000134333.14|LDHA	-2.70587	1.72546e-99
ENSG00000285043.2|AC093512.2	-2.74508	0.00163812
ENSG00000181458.10|TMEM45A	-2.74558	1.04253e-12
ENSG00000130822.16|PNCK	-2.74736	0.00233413
ENSG00000152256.14|PDK1	-2.76583	1.652e-82
ENSG00000130821.17|SLC6A8	-2.80623	3.93857e-13
ENSG00000214617.9|SLC6A10P	-2.8092	0.0194909
ENSG00000104419.17|NDRG1	-2.81039	5.70597e-23
ENSG00000235847.2|LDHAP7	-2.86154	1.21179e-09
ENSG00000159399.10|HK2	-2.8951	1.21875e-36
ENSG00000213574.2|LDHAP5	-2.9367	2.05668e-06
ENSG00000236090.2|LDHAP3	-2.95234	5.42414e-17
ENSG00000267426.5|AC087289.3	-2.97216	0.00449721
ENSG00000167851.15|CD300A	-2.99618	1.33945e-12
ENSG00000177181.15|RIMKLA	-3.01808	5.41006e-08
ENSG00000114268.12|PFKFB4	-3.09021	1.49108e-10
ENSG00000151640.13|DPYSL4	-3.12055	1.63722e-05
ENSG00000162433.15|AK4	-3.25855	2.04106e-42
ENSG00000164849.10|GPR146	-3.52526	7.34679e-10
ENSG00000113739.11|STC2	-3.53844	7.35586e-13
ENSG00000197358.9|BNIP3P1	-3.6229	1.76529e-35
ENSG00000279092.1|AC025678.3	-3.70099	1.5306e-15
ENSG00000186918.14|ZNF395	-3.92487	7.54205e-17
ENSG00000176171.11|BNIP3	-3.99762	4.07215e-130
ENSG00000240758.2|AC010655.2	-4.16332	4.05623e-09
ENSG00000111674.9|ENO2	-4.19646	8.31105e-17
ENSG00000258667.2|HIF1A-AS3	-4.34013	8.57382e-16
ENSG00000152952.12|PLOD2	-4.45174	1.30977e-37
ENSG00000258984.5|UBE2F-SCLY	-4.97794	1.13441e-07
ENSG00000283537.2|AC073264.3	-5.29308	2.50275e-10
ENSG00000255508.7|AP002990.1	-5.74203	0.0127658
ENSG00000247095.3|MIR210HG	-5.93712	1.31581e-21
ENSG00000159860.7|TCAF2P1	-6.02721	9.40164e-09
ENSG00000253882.6|AC099548.2	-6.55244	7.2204e-10
ENSG00000135245.10|HILPDA	-6.7508	5.20751e-151
ENSG00000170379.20|TCAF2	-7.64245	2.97809e-26
ENSG00000248383.5|PCDHAC1	-8.05012	2.65054e-08
ENSG00000231890.8|DARS1-AS1	-8.10901	1.80781e-08
ENSG00000283528.2|TCAF2C	-8.6135	5.92394e-10

## Sheet: for heatmap
	DFO1	DFO2	DFO3	FAC1	FAC2	FAC3
ENSG00000267120.3|AD000671.2	0	0	2.54506	80.119	9.00029	7.83505
ENSG00000103740.10|ACSBG1	4.84045	4.96994	6.78682	257.732	22.5007	11.3173
ENSG00000253174.2|AC009630.2	1.21011	4.96994	4.24176	99.4248	0.900029	78.3505
ENSG00000231503.4|PTMAP4	8.47079	11.1824	6.78682	118.731	140.404	104.467
ENSG00000140451.13|PIF1	12.1011	0	11.0286	147.689	44.1014	46.1397
ENSG00000163050.18|COQ8A	36.3034	36.0321	11.8769	178.579	41.4013	237.663
ENSG00000136160.17|EDNRB	21.782	8.69739	18.6637	91.7025	90.9029	82.7033
ENSG00000186019.11|AC021092.1	13.3112	22.3647	9.33187	55.0215	108.903	69.6449
ENSG00000100292.18|HMOX1	342.462	355.351	407.209	1778.06	1920.66	2051.91
ENSG00000186919.13|ZACN	9.6809	6.21242	8.48352	66.605	27.9009	26.1168
ENSG00000275718.2|CCL15	12.1011	17.3948	14.422	62.7438	79.2025	73.1271
ENSG00000134222.16|PSRC1	22.9921	11.1824	20.3605	122.592	41.4013	55.7159
ENSG00000151790.9|TDO2	87.1281	54.6693	67.0198	322.407	203.406	204.582
ENSG00000112984.12|KIF20A	66.5562	83.2465	78.0484	357.157	230.407	201.1
ENSG00000023909.10|GCLM	296.478	587.695	555.671	1195.99	1830.66	1851.68
ENSG00000165474.8|GJB2	15.7315	62.1242	57.688	117.765	169.205	169.759
ENSG00000211584.14|SLC48A1	101.649	80.7615	101.802	380.324	306.01	251.592
ENSG00000124875.10|CXCL6	107.7	120.521	115.376	527.048	301.51	287.285
ENSG00000108700.5|CCL8	21.782	22.3647	35.6308	101.355	75.6024	85.315
ENSG00000108448.22|TRIM16L	26.6225	27.3347	30.5407	109.078	83.7027	75.7388
ENSG00000280184.2|AL023806.3	16.9416	19.8798	30.5407	46.3339	69.3022	65.2921
ENSG00000113924.12|HGD	43.5641	34.7896	39.8726	144.793	88.2028	77.4799
ENSG00000066279.19|ASPM	194.828	272.104	245.174	584.966	691.222	585.017
ENSG00000117399.14|CDC20	611.107	736.793	824.598	2428.67	1539.95	1667.12
ENSG00000212916.5|MAP10	29.0427	29.8196	43.266	103.286	80.1026	84.4444
ENSG00000166851.15|PLK1	199.669	201.283	182.396	723.967	409.513	367.377
ENSG00000198354.7|DCAF12L2	47.1944	41.002	58.5363	108.112	130.504	141.901
ENSG00000140092.15|FBLN5	53.245	69.5791	57.688	166.995	156.605	138.419
ENSG00000231007.5|CDC20P1	42.3539	73.3066	67.0198	198.85	117.904	150.607
ENSG00000131797.12|CLUHP3	231.132	88.2164	95.8638	316.615	393.313	343.872
ENSG00000169435.14|RASSF6	19.3618	34.7896	48.3561	63.7091	116.104	83.5739
ENSG00000283486.2|FAM95C	75.027	49.6994	51.7495	90.7372	185.406	151.478
ENSG00000173320.12|STOX2	38.7236	26.0922	33.0857	59.848	76.5024	100.985
ENSG00000163082.10|SGPP2	47.1944	88.2164	80.5935	126.453	207.007	188.041
ENSG00000059145.19|UNKL	169.416	131.703	155.248	350.4	377.112	369.989
ENSG00000280036.1|AC020661.4	20.5719	32.3046	31.389	61.7785	79.2025	61.8098
ENSG00000118496.5|FBXO30	1113.3	2065.01	2033.5	2536.78	5295.77	4539.11
ENSG00000271303.2|SRXN1	1561.05	1924.61	1886.74	3802.28	4352.54	4522.57
ENSG00000229855.9|AC008568.1	20.5719	17.3948	30.5407	45.3686	66.6021	51.3631
ENSG00000221926.13|TRIM16	84.7079	69.5791	58.5363	179.544	152.105	161.054
ENSG00000162897.16|FCAMR	147.634	98.1563	130.646	444.999	218.707	202.841
ENSG00000121716.20|PILRB	308.579	335.471	260.444	931.504	744.324	402.199
ENSG00000128944.13|KNSTRN	113.751	157.796	126.404	408.318	235.808	269.874
ENSG00000172780.17|RAB43	41.1438	28.5771	39.8726	99.4248	102.603	50.4926
ENSG00000140961.14|OSGIN1	373.925	298.196	344.431	840.767	720.023	766.094
ENSG00000181220.17|ZNF746	494.936	473.387	499.679	1082.09	1152.94	1085.59
ENSG00000101447.15|FAM83D	62.9259	54.6693	93.3187	198.85	146.705	134.066
ENSG00000026751.17|SLAMF7	481.625	620	696.497	1223.02	1443.65	1389.42
ENSG00000130477.15|UNC13A	37.5135	33.5471	34.7824	110.043	67.5022	60.9393
ENSG00000126787.13|DLGAP5	150.054	171.463	186.637	448.86	363.612	332.554
ENSG00000248187.1|AC078850.1	77.4472	47.2144	41.5693	152.516	120.604	94.0206
ENSG00000171658.8|NMRAL2P	139.163	72.0641	130.646	241.322	252.908	259.427
ENSG00000163673.7|DCLK3	22.9921	36.0321	31.389	77.2232	62.102	59.1982
ENSG00000024526.17|DEPDC1	60.5056	96.9138	79.7451	214.294	172.806	127.972
ENSG00000170915.9|PAQR8	220.24	356.593	407.209	490.367	810.026	800.046
ENSG00000087586.18|AURKA	242.023	326.773	361.398	782.85	569.718	600.687
ENSG00000152661.9|GJA1	53.245	78.2765	70.4132	116.8	162.005	143.643
ENSG00000180061.10|TMEM150B	55.6652	29.8196	35.6308	90.7372	76.5024	82.7033
ENSG00000180667.11|YOD1	128.272	155.311	139.13	231.67	320.41	317.755
ENSG00000112742.10|TTK	139.163	200.04	182.396	410.248	341.111	322.978
ENSG00000120217.14|CD274	176.676	258.437	249.416	435.346	487.816	483.161
ENSG00000013392.8|RWDD2A	52.0348	47.2144	33.9341	78.1885	91.8029	95.7617
ENSG00000072571.20|HMMR	288.007	462.204	487.803	849.455	846.027	800.046
ENSG00000280046.1|AC104581.4	215.4	181.403	214.633	92.6678	99.0032	114.044
ENSG00000176720.6|BOK	187.567	121.764	111.134	80.119	73.8024	54.8454
ENSG00000054967.13|RELT	1557.41	1116.99	1232.66	720.106	590.419	628.545
ENSG00000228232.1|GAPDHP1	216.61	205.01	235.842	111.974	106.203	108.82
ENSG00000215014.5|AL645728.1	94.3888	105.611	130.646	51.1604	60.3019	53.1042
ENSG00000105220.17|GPI	5319.65	3354.71	3666.58	2479.83	1783.86	1811.64
ENSG00000170345.10|FOS	504.617	767.856	842.414	198.85	436.514	400.458
ENSG00000197747.9|S100A10	3180.18	2333.39	2265.1	1469.17	1037.73	1297.14
ENSG00000104611.12|SH2D4A	135.533	150.341	143.372	67.5703	62.102	80.0916
ENSG00000136830.12|NIBAN2	6097.76	4029.38	4469.97	2605.32	2225.77	2306.99
ENSG00000166949.17|SMAD3	537.29	496.994	515.798	222.017	269.109	263.78
ENSG00000169032.10|MAP2K1	2334.31	2150.74	2287.16	945.984	1160.14	1174.39
ENSG00000084444.14|FAM234B	106.49	100.641	123.859	43.438	61.202	55.7159
ENSG00000141562.18|NARF	1176.23	689.579	730.431	537.666	348.311	365.636
ENSG00000176845.13|METRNL	2127.38	1702.2	1930.85	989.422	798.325	976.77
ENSG00000113615.13|SEC24A	2028.15	3583.33	3624.16	901.581	1819.86	1701.08
ENSG00000101187.16|SLCO4A1	448.952	231.102	237.539	170.856	129.604	136.678
ENSG00000166484.20|MAPK7	779.313	677.154	672.743	344.608	318.61	348.224
ENSG00000164096.13|C4orf3	3033.75	2547.09	2496.7	1267.43	1259.14	1303.23
ENSG00000145911.6|N4BP3	527.609	267.134	290.136	183.405	148.505	181.077
ENSG00000173546.7|CSPG4	124.642	79.519	92.4704	58.8827	36.9012	44.3986
ENSG00000149925.22|ALDOA	39056.4	28011.8	29559.1	17894.5	13197.1	14451.3
ENSG00000206190.12|ATP10A	597.796	472.144	528.523	238.427	243.908	268.133
ENSG00000119950.21|MXI1	456.212	262.164	246.871	120.661	158.405	171.501
ENSG00000115866.11|DARS1	1561.05	1503.41	1524.49	634.195	734.423	770.447
ENSG00000074800.16|ENO1	30608.6	25644.9	27686	13808.5	12253.9	13074.1
ENSG00000178726.7|THBD	1501.75	1785.45	1965.63	774.162	831.627	840.962
ENSG00000091542.9|ALKBH5	736.959	561.603	717.706	318.546	315.91	302.085
ENSG00000110076.19|NRXN2	50.8247	59.6393	73.8066	33.7851	21.6007	29.5991
ENSG00000162496.9|DHRS3	254.124	172.705	198.514	104.251	73.8024	107.95
ENSG00000135318.12|NT5E	249.283	243.527	251.112	108.112	122.404	109.691
ENSG00000061656.11|SPAG4	232.342	156.553	156.097	90.7372	76.5024	80.9622
ENSG00000028137.19|TNFRSF1B	4162.79	4007.01	4269.76	1727.87	1926.06	2018.83
ENSG00000141526.18|SLC16A3	14404	10676.7	11700.5	6902.79	4691.85	5104.97
ENSG00000067992.16|PDK3	226.291	164.008	160.339	78.1885	81.0026	89.6678
ENSG00000169252.6|ADRB2	122.221	142.886	134.04	41.5075	62.102	76.6094
ENSG00000106086.20|PLEKHA8	130.692	134.188	119.618	42.4727	60.3019	68.7743
ENSG00000126870.16|DYNC2I1	222.661	144.128	131.495	70.4661	76.5024	74.8683
ENSG00000116977.19|LGALS8	2600.53	2010.34	2114.94	1177.65	918.029	902.772
ENSG00000067057.18|PFKP	4145.85	2573.19	2760.54	1539.64	1332.04	1340.66
ENSG00000113070.8|HBEGF	485.255	726.854	777.939	274.142	306.91	302.955
ENSG00000177150.13|FAM210A	407.808	397.595	418.238	194.989	176.406	172.371
ENSG00000164466.13|SFXN1	611.107	632.425	716.858	234.565	294.309	336.037
ENSG00000139496.16|NUP58	2854.66	3070.18	2999.77	985.561	1510.25	1435.56
ENSG00000135766.9|EGLN1	3176.55	3399.44	3370.5	1069.54	1658.75	1644.49
ENSG00000147655.12|RSPO2	53.245	57.1543	50.9011	17.3752	27.0009	26.1168
ENSG00000135362.14|PRR5L	59.2955	48.4569	55.1429	28.9587	23.4007	19.1523
ENSG00000147852.17|VLDLR	710.336	680.882	741.46	249.045	333.011	349.095
ENSG00000188042.8|ARL4C	99.2292	55.9118	52.5978	30.8893	29.7009	28.7285
ENSG00000143878.10|RHOB	565.123	661.002	746.55	260.628	288.009	302.955
ENSG00000006327.14|TNFRSF12A	150.054	121.764	105.196	73.362	35.1011	53.9748
ENSG00000183853.18|KIRREL1	100.439	105.611	100.106	36.681	49.5016	45.2692
ENSG00000131759.18|RARA	603.846	246.012	259.596	170.856	141.305	163.666
ENSG00000160888.7|IER2	767.211	608.818	732.976	307.927	245.708	349.095
ENSG00000144320.14|LNPK	600.216	490.781	419.934	211.398	229.507	204.582
ENSG00000168334.9|XIRP1	527.609	401.323	498.831	126.453	231.307	252.463
ENSG00000100311.17|PDGFB	141.583	115.551	131.495	57.9174	52.2017	54.8454
ENSG00000135898.10|GPR55	70.1865	68.3367	44.1143	23.167	23.4007	29.5991
ENSG00000102144.15|PGK1	27636.6	21644.1	22152.2	9948.27	9858.91	10203
ENSG00000141580.16|WDR45B	2817.14	2426.57	2555.24	1195.03	1032.33	1024.65
ENSG00000148926.10|ADM	1211.32	709.459	699.042	453.686	276.309	354.318
ENSG00000170949.17|ZNF160	701.865	647.335	704.132	275.108	280.809	289.026
ENSG00000224186.8|C5orf66	87.1281	79.519	94.1671	20.2711	43.2014	43.5281
ENSG00000111669.15|TPI1	11825.2	10050.5	10444.9	5024.33	3911.52	4308.41
ENSG00000100058.12|CRYBB2P1	221.451	205.01	213.785	102.321	75.6024	84.4444
ENSG00000124216.4|SNAI1	486.465	1271.06	1274.23	234.565	489.616	509.278
ENSG00000242114.6|MTFP1	592.955	561.603	605.724	295.379	189.006	231.569
ENSG00000228486.10|C2orf92	142.793	99.3988	108.589	42.4727	53.1017	46.1397
ENSG00000261796.1|ISY1-RAB43	373.925	227.375	327.464	122.592	98.1031	152.348
ENSG00000214517.10|PPME1	778.102	582.725	648.989	254.836	280.809	262.909
ENSG00000175105.8|ZNF654	663.142	740.521	690.559	201.746	343.811	284.674
ENSG00000167695.15|TLCD3A	174.256	165.25	183.244	64.6744	68.4022	73.9977
ENSG00000001617.12|SEMA3F	112.54	63.3667	74.655	32.8198	31.501	33.9519
ENSG00000112379.9|ARFGEF3	147.634	96.9138	72.9583	31.8546	48.6016	43.5281
ENSG00000131873.7|CHSY1	2869.18	3104.97	3234.77	880.344	1434.65	1291.91
ENSG00000114120.14|SLC25A36	1070.95	998.958	895.012	369.706	413.113	375.212
ENSG00000226415.1|TPI1P1	976.561	851.102	798.299	370.671	318.61	336.907
ENSG00000272106.1|AL691432.2	223.871	211.222	207.846	92.6678	75.6024	80.0916
ENSG00000259820.1|AC083843.2	146.424	161.523	130.646	61.7785	61.202	45.2692
ENSG00000112715.25|VEGFA	3296.35	3071.42	3217.8	1432.49	1093.53	1138.69
ENSG00000144791.10|LIMD1	1482.39	976.593	1069.77	413.144	481.515	451.821
ENSG00000072682.20|P4HA2	833.768	572.785	609.965	281.865	243.008	239.404
ENSG00000166123.14|GPT2	136.743	114.309	117.073	42.4727	41.4013	54.8454
ENSG00000213290.4|PGK1P2	88.3382	65.8517	72.1099	27.9934	27.9009	28.7285
ENSG00000280303.2|ERICD	152.474	154.068	163.732	51.1604	55.8018	68.7743
ENSG00000121966.7|CXCR4	932.997	918.196	957.79	326.268	341.111	377.824
ENSG00000204128.6|C2orf72	62.9259	57.1543	69.5649	24.1322	18.9006	26.9874
ENSG00000185033.14|SEMA4B	637.729	417.475	420.783	156.377	194.406	190.653
ENSG00000146205.14|ANO7	30.2528	39.7595	49.2044	13.5141	16.2005	13.929
ENSG00000240694.9|PNMA2	237.182	155.311	164.58	82.0496	59.4019	60.9393
ENSG00000135913.11|USP37	358.193	463.447	394.484	130.314	156.605	152.348
ENSG00000100003.18|SEC14L2	219.03	183.888	139.13	69.5009	57.6018	67.9038
ENSG00000117000.9|RLF	11796.2	13323.2	13453.2	3686.44	5380.37	4824.65
ENSG00000138764.15|CCNG2	936.627	612.545	591.302	310.823	246.608	211.546
ENSG00000173530.6|TNFRSF10D	275.906	239.8	234.145	96.529	90.0029	82.7033
ENSG00000286186.1|AC018445.5	42.3539	38.517	39.0242	12.5488	16.2005	13.929
ENSG00000152217.20|SETBP1	66.5562	47.2144	47.5077	15.4446	26.1008	15.6701
ENSG00000241360.2|PDXP	358.193	329.258	292.682	162.169	142.205	44.3986
ENSG00000127074.15|RGS13	48.4045	31.0621	35.6308	8.68761	17.1005	14.7995
ENSG00000125629.15|INSIG2	326.73	212.465	223.965	92.6678	90.0029	86.1856
ENSG00000197530.12|MIB2	1557.41	899.559	962.88	472.992	322.21	400.458
ENSG00000102755.12|FLT1	54.4551	34.7896	36.4791	14.4793	11.7004	17.4112
ENSG00000188994.13|ZNF292	1495.7	1763.09	1664.47	436.311	734.423	531.913
ENSG00000111490.15|TBC1D30	392.076	303.166	299.468	98.4595	127.804	116.655
ENSG00000114480.13|GBE1	1840.58	1466.13	1538.06	422.797	623.72	623.322
ENSG00000228013.1|IL6R-AS1	41.1438	38.517	39.8726	14.4793	12.6004	13.929
ENSG00000142583.18|SLC2A5	3400.42	2060.04	2224.38	896.754	819.926	914.96
ENSG00000007944.15|MYLIP	175.466	135.431	120.466	60.8132	43.2014	43.5281
ENSG00000143333.7|RGS16	5025.6	4113.87	4532.75	1772.27	1461.65	1431.2
ENSG00000248593.3|DSTNP2	166.996	140.401	119.618	55.9868	45.9015	43.5281
ENSG00000144655.15|CSRNP1	2208.46	2672.58	2841.98	708.523	937.83	958.488
ENSG00000176046.9|NUPR1	464.683	350.381	360.55	141.898	126.004	127.972
ENSG00000168209.6|DDIT4	10674.4	12788.9	13653.4	3467.32	4334.54	4620.07
ENSG00000127663.15|KDM4B	1467.87	880.922	872.954	346.539	363.612	355.189
ENSG00000266976.3|AC079466.1	35.0933	45.9719	63.6264	6.75703	22.5007	17.4112
ENSG00000130684.14|ZNF337	104.07	105.611	78.0484	21.2364	41.4013	29.5991
ENSG00000154102.11|C16orf74	41.1438	31.0621	36.4791	12.5488	9.90032	12.1879
ENSG00000116741.8|RGS2	3228.58	2041.4	2109	864.9	769.525	706.896
ENSG00000197930.13|ERO1A	2786.89	1795.39	1943.58	668.946	669.621	731.271
ENSG00000240370.6|RPL13P5	162.155	96.9138	92.4704	39.5769	34.2011	37.4341
ENSG00000265574.1|WDR45BP1	52.0348	59.6393	58.5363	22.2017	11.7004	20.0229
ENSG00000104812.15|GYS1	3537.16	2410.42	2707.09	913.164	921.629	878.396
ENSG00000235674.2|LDHAP2	101.649	60.8818	106.044	14.4793	38.7012	30.4696
ENSG00000163516.14|ANKZF1	607.477	405.05	367.337	182.44	117.904	127.102
ENSG00000163872.16|YEATS2	1109.67	920.681	954.396	250.975	348.311	315.143
ENSG00000134107.5|BHLHE40	4516.14	3712.54	3794.68	1470.14	1089.93	1125.64
ENSG00000260708.1|AL118516.1	72.6068	43.487	48.3561	17.3752	10.8003	21.764
ENSG00000185650.10|ZFP36L1	3995.79	1559.32	1569.45	1077.26	558.018	515.372
ENSG00000228451.4|SDAD1P1	33.8832	41.002	43.266	11.5835	11.7004	12.1879
ENSG00000079308.19|TNS1	1316.6	675.912	678.682	237.461	260.108	278.58
ENSG00000139220.17|PPFIA2	44.7742	22.3647	37.3275	8.68761	15.3005	6.09393
ENSG00000146858.8|ZC3HAV1L	45.9843	47.2144	61.9297	9.6529	18.9006	14.7995
ENSG00000171766.17|GATM	2519.45	1025.05	989.179	445.964	411.313	366.506
ENSG00000196968.11|FUT11	396.917	378.958	401.271	83.9802	104.403	123.62
ENSG00000109107.14|ALDOC	1469.08	621.242	619.297	277.038	195.306	213.287
ENSG00000230530.2|LIMD1-AS1	27.8326	26.0922	26.2989	6.75703	9.00029	4.35281
ENSG00000114023.15|FAM162A	804.725	423.687	397.877	168.926	111.604	121.008
ENSG00000125740.14|FOSB	20.5719	67.0942	70.4132	4.82645	14.4005	19.1523
ENSG00000173262.12|SLC2A14	42.3539	19.8798	24.6022	6.75703	6.3002	7.83505
ENSG00000255867.1|DENND5B-AS1	60.5056	36.0321	40.7209	9.6529	8.10026	14.7995
ENSG00000090104.12|RGS1	7336.91	4005.77	3895.63	1419.94	1074.63	1092.55
ENSG00000143847.15|PPFIA4	964.46	344.168	338.493	192.093	92.703	102.726
ENSG00000284669.1|AC092053.3	52.0348	44.7295	55.9912	1.93058	18.9006	14.7995
ENSG00000186352.9|ANKRD37	96.809	77.0341	78.0484	17.3752	13.5004	27.858
ENSG00000173727.12|AP000769.1	39.9337	41.002	25.4506	8.68761	8.10026	7.83505
ENSG00000147872.10|PLIN2	9264.62	12231	12188.3	1567.63	2977.29	3185.38
ENSG00000151882.11|CCL28	234.762	121.764	145.917	34.7504	40.5013	38.3047
ENSG00000128342.5|LIF	64.136	79.519	70.4132	14.4793	21.6007	10.4467
ENSG00000132854.19|KANK4	20.5719	34.7896	45.811	3.86116	5.40017	12.1879
ENSG00000171388.12|APLN	35.0933	34.7896	33.0857	5.79174	6.3002	9.57617
ENSG00000173281.5|PPP1R3B	335.201	608.818	608.269	81.0843	123.304	122.749
ENSG00000196562.14|SULF2	560.282	405.05	425.873	59.848	119.704	110.561
ENSG00000170412.18|GPRC5C	89.5483	63.3667	50.0528	18.3405	9.00029	14.7995
ENSG00000070669.17|ASNS	163.365	36.0321	75.5034	13.5141	18.0006	24.3757
ENSG00000072274.13|TFRC	8259.02	8178.03	8279.07	1696.98	1613.75	1551.34
ENSG00000179388.9|EGR3	37.5135	165.25	134.04	7.72232	27.9009	29.5991
ENSG00000104765.16|BNIP3L	5377.74	3717.51	3749.72	904.476	776.725	807.01
ENSG00000259305.6|ZHX1-C8orf76	26.6225	171.463	152.703	21.2364	18.9006	22.6346
ENSG00000059804.16|SLC2A3	404.178	288.256	315.587	60.8132	65.7021	53.1042
ENSG00000233381.3|AK4P3	44.7742	41.002	46.6594	3.86116	11.7004	7.83505
ENSG00000122884.12|P4HA1	5234.95	4098.96	4154.38	784.78	783.925	786.117
ENSG00000079739.17|PGM1	450.162	367.775	406.361	41.5075	79.2025	81.8328
ENSG00000120738.8|EGR1	303.738	405.05	454.717	29.924	67.5022	94.8912
ENSG00000115548.17|KDM3A	2092.28	1549.38	1553.33	316.615	262.808	265.521
ENSG00000167419.11|LPO	32.673	29.8196	27.1473	3.86116	4.50014	6.09393
ENSG00000263535.2|AK4P1	124.642	93.1864	114.528	7.72232	22.5007	22.6346
ENSG00000214110.3|LDHAP4	1239.16	996.473	1063.83	155.412	193.506	174.983
ENSG00000283154.2|IQCJ-SCHIP1	47.1944	62.1242	6.78682	4.82645	4.50014	8.70561
ENSG00000133874.2|RNF122	99.2292	72.0641	89.9253	8.68761	18.9006	13.0584
ENSG00000225205.5|AC078883.1	108.91	90.7014	78.0484	17.3752	11.7004	13.929
ENSG00000117394.24|SLC2A1	11268.6	10123.8	10925.9	1739.45	1539.05	1687.15
ENSG00000134333.14|LDHA	30441.6	24634.7	25079	3929.69	4046.53	4308.41
ENSG00000285043.2|AC093512.2	66.5562	88.2164	497.983	33.7851	35.1011	28.7285
ENSG00000181458.10|TMEM45A	288.007	164.008	151.855	25.0975	34.2011	30.4696
ENSG00000130822.16|PNCK	170.626	31.0621	44.9627	16.4099	9.00029	11.3173
ENSG00000152256.14|PDK1	1793.39	1625.17	1470.19	236.496	254.708	227.216
ENSG00000130821.17|SLC6A8	6311.95	2271.26	2506.88	511.604	514.816	558.9
ENSG00000214617.9|SLC6A10P	45.9843	19.8798	27.9956	0	5.40017	7.83505
ENSG00000104419.17|NDRG1	6080.82	2938.48	3337.42	625.508	554.418	581.535
ENSG00000235847.2|LDHAP7	77.4472	72.0641	61.9297	6.75703	10.8003	11.3173
ENSG00000159399.10|HK2	5446.72	4250.54	4358.83	440.172	744.324	704.284
ENSG00000213574.2|LDHAP5	56.8753	47.2144	49.2044	7.72232	2.70009	9.57617
ENSG00000236090.2|LDHAP3	154.894	142.886	130.646	14.4793	15.3005	25.2463
ENSG00000267426.5|AC087289.3	37.5135	137.916	16.967	5.79174	9.00029	9.57617
ENSG00000167851.15|CD300A	1024.97	406.293	452.172	105.217	64.8021	66.1627
ENSG00000177181.15|RIMKLA	168.206	70.8216	72.1099	14.4793	11.7004	12.1879
ENSG00000114268.12|PFKFB4	883.382	326.773	326.616	83.9802	52.2017	44.3986
ENSG00000151640.13|DPYSL4	170.626	48.4569	59.3847	13.5141	6.3002	12.1879
ENSG00000162433.15|AK4	1056.43	667.214	738.066	80.119	83.7027	93.1501
ENSG00000164849.10|GPR146	227.501	136.673	151.007	3.86116	15.3005	25.2463
ENSG00000113739.11|STC2	162.155	86.9739	102.651	14.4793	9.00029	6.96449
ENSG00000197358.9|BNIP3P1	415.069	275.832	297.772	27.9934	27.9009	24.3757
ENSG00000279092.1|AC025678.3	105.28	88.2164	91.622	8.68761	9.00029	4.35281
ENSG00000186918.14|ZNF395	1254.89	437.355	427.57	61.7785	39.6013	38.3047
ENSG00000176171.11|BNIP3	4871.91	3595.75	3853.22	276.073	242.108	253.333
ENSG00000240758.2|AC010655.2	107.7	86.9739	78.0484	0	4.50014	10.4467
ENSG00000111674.9|ENO2	1087.89	349.138	320.677	36.681	26.1008	33.0813
ENSG00000258667.2|HIF1A-AS3	254.124	111.824	112.831	6.75703	7.20023	9.57617
ENSG00000152952.12|PLOD2	805.935	428.657	454.717	20.2711	31.501	25.2463
ENSG00000258984.5|UBE2F-SCLY	94.3888	114.309	22.9055	3.86116	0.900029	2.61168
ENSG00000283537.2|AC073264.3	105.28	58.3968	50.9011	1.93058	0.900029	2.61168
ENSG00000255508.7|AP002990.1	19.3618	4818.36	384.304	17.3752	55.8018	24.3757
ENSG00000247095.3|MIR210HG	393.287	178.918	156.097	5.79174	1.80006	4.35281
ENSG00000159860.7|TCAF2P1	56.8753	53.4268	67.0198	0	1.80006	0.870561
ENSG00000253882.6|AC099548.2	125.852	70.8216	61.0814	1.93058	0	0.870561
ENSG00000135245.10|HILPDA	7247.36	6406.25	6408.45	78.1885	74.7024	33.9519
ENSG00000170379.20|TCAF2	337.621	277.074	293.53	0	1.80006	2.61168
ENSG00000248383.5|PCDHAC1	37.5135	47.2144	48.3561	0	0	0
ENSG00000231890.8|DARS1-AS1	52.0348	47.2144	39.8726	0	0	0
ENSG00000283528.2|TCAF2C	64.136	62.1242	70.4132	0	0	0
