# Supplementary material for: Iron accelerates Fusobacterium nucleatum–induced CCL8 expression in macrophages and is associated with colorectal cancer progression
Source: JCI Insight. 2022 Nov 8;7(21):e156802. doi: 10.1172/jci.insight.156802 (PMC9675438; doi:10.1172/jci.insight.156802)
Supplement: Supplemental table 4 [file jciinsight-7-156802-s105.xlsx]

## Sheet: GO MF
Term	Overlap	P-value	Genes
microtubule binding (GO:0008017)	5/195	0.000371976	MAP10;PSRC1;PLK1;KIF20A;FAM83D
chemokine activity (GO:0008009)	3/46	0.000410509	CXCL6;CCL8;CCL15
chemokine receptor binding (GO:0042379)	3/49	0.000494897	CXCL6;CCL8;CCL15
tubulin binding (GO:0015631)	5/255	0.00124661	MAP10;PSRC1;PLK1;KIF20A;FAM83D
heme binding (GO:0020037)	3/72	0.00152165	SLC48A1;TDO2;HMOX1
oxidoreductase activity, acting on single donors with incorporation of molecular oxygen, incorporation of two atoms of oxygen (GO:0016702)	2/21	0.00197306	HGD;TDO2
CCR chemokine receptor binding (GO:0048020)	2/38	0.00638175	CCL8;CCL15
kinase activity (GO:0016301)	4/280	0.0117352	CCL8;PLK1;COQ8A;AURKA
cytokine activity (GO:0005125)	3/155	0.0129124	CXCL6;CCL8;CCL15
5'-3' DNA helicase activity (GO:0043139)	1/6	0.018754	PIF1
phospholipase activator activity (GO:0016004)	1/6	0.018754	CCL8
interleukin-1 binding (GO:0019966)	1/6	0.018754	TRIM16
very long-chain fatty acid-CoA ligase activity (GO:0031957)	1/6	0.018754	ACSBG1
lipase activator activity (GO:0060229)	1/7	0.0218458	CCL8
histone serine kinase activity (GO:0035174)	1/7	0.0218458	AURKA
serotonin-gated cation-selective channel activity (GO:0022850)	1/7	0.0218458	ZACN
histone kinase activity (GO:0035173)	1/9	0.0280008	AURKA
Lys48-specific deubiquitinase activity (GO:1990380)	1/10	0.0310639	YOD1
long-chain fatty acid-CoA ligase activity (GO:0004467)	1/10	0.0310639	ACSBG1
Lys63-specific deubiquitinase activity (GO:0061578)	1/11	0.0341176	YOD1
gap junction channel activity (GO:0005243)	1/11	0.0341176	GJA1
wide pore channel activity (GO:0022829)	1/12	0.0371618	GJA1
single-stranded DNA-dependent ATPase activity (GO:0043142)	1/12	0.0371618	PIF1
phosphatase activity (GO:0016791)	2/104	0.0425962	SGPP2;DLGAP5
kinase binding (GO:0019900)	4/418	0.0426987	PLK1;KIF20A;FAM83D;AURKA
protein serine/threonine/tyrosine kinase activity (GO:0004712)	1/14	0.0432219	AURKA
MHC class I protein binding (GO:0042288)	1/14	0.0432219	PILRB
acid-amino acid ligase activity (GO:0016881)	1/14	0.0432219	GCLM
phosphotransferase activity, alcohol group as acceptor (GO:0016773)	3/254	0.046059	CCL8;PLK1;AURKA
syntaxin-1 binding (GO:0017075)	1/15	0.0462378	UNC13A
CXCR chemokine receptor binding (GO:0045236)	1/17	0.0522417	CXCL6
hyaluronic acid binding (GO:0005540)	1/18	0.0552297	HMMR
fatty acid ligase activity (GO:0015645)	1/18	0.0552297	ACSBG1
adenyl ribonucleotide binding (GO:0032559)	3/279	0.0578665	PIF1;PLK1;COQ8A
magnesium ion binding (GO:0000287)	2/127	0.0607939	PIF1;PLK1
ADP binding (GO:0043531)	1/23	0.070031	COQ8A
protein kinase binding (GO:0019901)	4/495	0.0705834	PLK1;KIF20A;FAM83D;AURKA
protein kinase activity (GO:0004672)	4/513	0.0781912	CCL8;PLK1;DCLK3;AURKA
kinesin binding (GO:0019894)	1/28	0.0846041	FAM83D
ATP-dependent DNA helicase activity (GO:0004003)	1/28	0.0846041	PIF1
MHC protein binding (GO:0042287)	1/30	0.0903702	PILRB
ligand-gated channel activity (GO:0022834)	1/31	0.0932399	ZACN
serotonin receptor activity (GO:0099589)	1/31	0.0932399	ZACN
telomeric DNA binding (GO:0042162)	1/32	0.0961006	PIF1
transmitter-gated ion channel activity (GO:0022824)	1/33	0.0989524	ZACN
carboxylic acid binding (GO:0031406)	1/34	0.101795	HMMR
ion transmembrane transporter activity (GO:0015075)	1/35	0.10463	GJA1
endopeptidase regulator activity (GO:0061135)	1/36	0.107455	SGPP2
peptidase inhibitor activity (GO:0030414)	1/36	0.107455	SGPP2
protein serine/threonine kinase activity (GO:0004674)	3/368	0.109841	PLK1;DCLK3;AURKA
extracellular ligand-gated ion channel activity (GO:0005230)	1/52	0.151485	ZACN
microtubule motor activity (GO:0003777)	1/60	0.172692	KIF20A
G-protein coupled peptide receptor activity (GO:0008528)	1/64	0.183099	EDNRB
ATP binding (GO:0005524)	2/255	0.191794	PIF1;PLK1
ligand-gated ion channel activity (GO:0015276)	1/68	0.193377	ZACN
growth factor activity (GO:0008083)	1/69	0.195926	OSGIN1
thiol-dependent ubiquitin-specific protease activity (GO:0004843)	1/76	0.213552	YOD1
syntaxin binding (GO:0019905)	1/77	0.216039	UNC13A
ubiquitin protein ligase binding (GO:0031625)	2/284	0.225188	ZNF746;YOD1
motor activity (GO:0003774)	1/85	0.235656	KIF20A
ubiquitin-like protein ligase binding (GO:0044389)	2/297	0.240316	ZNF746;YOD1
thiol-dependent ubiquitinyl hydrolase activity (GO:0036459)	1/92	0.252425	YOD1
ion channel activity (GO:0005216)	1/93	0.25479	ZACN
integrin binding (GO:0005178)	1/94	0.257149	FBLN5
transcriptional repressor activity, RNA polymerase II core promoter proximal region sequence-specific binding (GO:0001078)	1/97	0.26418	ZNF746
endopeptidase inhibitor activity (GO:0004866)	1/111	0.296135	SGPP2
phosphoprotein phosphatase activity (GO:0004721)	1/136	0.349837	DLGAP5
purine ribonucleoside triphosphate binding (GO:0035639)	2/396	0.355443	PIF1;PLK1
cation channel activity (GO:0005261)	1/146	0.37017	ZACN
ubiquitin-protein transferase activity (GO:0004842)	2/417	0.379296	UNKL;FBXO30
nucleoside-triphosphatase activity (GO:0017111)	2/424	0.387171	RAB43;KIF20A
transcriptional repressor activity, RNA polymerase II transcription regulatory region sequence-specific binding (GO:0001227)	1/159	0.39567	ZNF746
metal ion binding (GO:0046872)	2/442	0.407223	PIF1;PLK1
ATPase activity (GO:0016887)	1/203	0.474665	KIF20A
GTPase activity (GO:0003924)	1/222	0.505549	RAB43
regulatory region DNA binding (GO:0000975)	1/224	0.508694	ZNF746
RNA polymerase II core promoter proximal region sequence-specific DNA binding (GO:0000978)	1/262	0.564844	ZNF746
protein heterodimerization activity (GO:0046982)	1/265	0.568998	AURKA
core promoter proximal region sequence-specific DNA binding (GO:0000987)	1/278	0.586551	ZNF746
transcription factor activity, RNA polymerase II core promoter proximal region sequence-specific binding (GO:0000982)	1/280	0.589188	ZNF746
zinc ion binding (GO:0008270)	1/302	0.617128	ZACN
protein homodimerization activity (GO:0042803)	2/664	0.623416	HMOX1;FBLN5
transcription regulatory region DNA binding (GO:0044212)	1/374	0.696118	ZNF746
sequence-specific DNA binding (GO:0043565)	1/394	0.715053	PIF1
transition metal ion binding (GO:0046914)	1/399	0.719602	ZACN
RNA polymerase II regulatory region sequence-specific DNA binding (GO:0000977)	1/460	0.769665	ZNF746
DNA binding (GO:0003677)	1/893	0.94399	TRIM16
