# Supplementary material for: Iron accelerates Fusobacterium nucleatum–induced CCL8 expression in macrophages and is associated with colorectal cancer progression
Source: JCI Insight. 2022 Nov 8;7(21):e156802. doi: 10.1172/jci.insight.156802 (PMC9675438; doi:10.1172/jci.insight.156802)
Supplement: Supplemental table 5 [file jciinsight-7-156802-s106.xlsx]

## Sheet: All GO
GO_ID	Description	setSize	enrichmentScore	NES	pvalue	p.adjust	qvalues	rank	leading_edge	core_enrichment
GO:0050839	cell adhesion molecule binding	398	-0.434889	-1.75436	7.21943e-06	0.00335511	0.00307184	3049	tags=34%, list=22%, signal=28%	DBNL/S1PR3/SND1/CLIC1/PTPRB/P4HB/EFHD2/KLC2/ASAP1/CD1D/ADAM10/TNKS1BP1/BMPR2/PAK2/STK24/PI4KA/UTRN/AFDN/HDLBP/NUMB/DDX3X/EEF2/EPS15L1/EXOC3/PICALM/TLN1/SEPTIN7/FMNL2/SWAP70/ISG15/PDLIM1/CDH23/CNN2/ITGB1/CRKL/CD151/CSNK1D/IQGAP1/ERC1/VASP/SLC9A3R2/SPP1/EHD4/SRC/PVR/PACSIN2/S1PR2/ITGAM/ADGRL1/NPTN/TMOD3/LIMA1/CTNNB1/ACTN1/SEPTIN9/UBAP2/TWF2/ITGB1BP2/RTN4/PTPRO/ITGB8/CAST/ICAM1/PRKCA/ARHGEF16/ARVCF/…
GO:0005355	glucose transmembrane transporter activity	12	-0.909097	-2.08329	1.15117e-05	0.00335511	0.00307184	362	tags=50%, list=3%, signal=49%	SLC5A3/SLC2A5/SLC5A10/SLC2A14/SLC2A3/SLC2A1
GO:0015149	hexose transmembrane transporter activity	12	-0.909097	-2.08329	1.15117e-05	0.00335511	0.00307184	362	tags=50%, list=3%, signal=49%	SLC5A3/SLC2A5/SLC5A10/SLC2A14/SLC2A3/SLC2A1
GO:0048029	monosaccharide binding	53	-0.694205	-2.16963	1.39796e-05	0.00335511	0.00307184	585	tags=25%, list=4%, signal=24%	HK1/P3H2/GPI/ALDOA/PFKP/EGLN1/P4HA2/SLC2A5/GYS1/SLC2A3/P4HA1/HK2/PLOD2
GO:0038023	signaling receptor activity	473	-0.399798	-1.64176	2.43147e-05	0.00389035	0.00356188	2290	tags=31%, list=17%, signal=27%	PPARA/MRC2/RAMP1/PVR/DDR2/CRLF1/S1PR2/ACVR2B/GABRR2/CCR7/IL7R/ADGRL1/IL10RA/CXCR3/CD300C/CD244/CYSLTR1/TLR6/SMO/CELSR3/IL4R/IFNAR1/TRPV1/CELSR2/F3/CX3CR1/TIE1/FZD1/LY75/PTPRE/SORL1/HCAR3/IFNAR2/PTPRO/ITGB8/PGRMC2/NOD1/PTPRU/ICAM1/PRLR/GPR84/SLC1A5/RTN4R/PAQR4/ITGAV/PLXNB2/ABCA1/ITGB5/ADGRE3/CNR1/IFNGR2/FGFRL1/GPR153/PTGER4/CD44/P2RY1/NR4A3/VDR/RTN4RL2/PTK2B/CD93/CHRNA5/SPHK1/NR1D1/CRLF2/CRLF2/PGL…
GO:0060089	molecular transducer activity	473	-0.399798	-1.64176	2.43147e-05	0.00389035	0.00356188	2290	tags=31%, list=17%, signal=27%	PPARA/MRC2/RAMP1/PVR/DDR2/CRLF1/S1PR2/ACVR2B/GABRR2/CCR7/IL7R/ADGRL1/IL10RA/CXCR3/CD300C/CD244/CYSLTR1/TLR6/SMO/CELSR3/IL4R/IFNAR1/TRPV1/CELSR2/F3/CX3CR1/TIE1/FZD1/LY75/PTPRE/SORL1/HCAR3/IFNAR2/PTPRO/ITGB8/PGRMC2/NOD1/PTPRU/ICAM1/PRLR/GPR84/SLC1A5/RTN4R/PAQR4/ITGAV/PLXNB2/ABCA1/ITGB5/ADGRE3/CNR1/IFNGR2/FGFRL1/GPR153/PTGER4/CD44/P2RY1/NR4A3/VDR/RTN4RL2/PTK2B/CD93/CHRNA5/SPHK1/NR1D1/CRLF2/CRLF2/PGL…
GO:0015145	monosaccharide transmembrane transporter activity	13	-0.894198	-2.0965	3.20134e-05	0.00439041	0.00401973	613	tags=54%, list=4%, signal=51%	SLC23A2/SLC5A3/SLC2A5/SLC5A10/SLC2A14/SLC2A3/SLC2A1
GO:0051119	sugar transmembrane transporter activity	15	-0.874461	-2.11744	4.16485e-05	0.00474795	0.00434709	613	tags=47%, list=4%, signal=45%	SLC23A2/SLC5A3/SLC2A5/SLC5A10/SLC2A14/SLC2A3/SLC2A1
GO:0045296	cadherin binding	271	-0.456807	-1.80045	4.45121e-05	0.00474795	0.00434709	3049	tags=34%, list=22%, signal=27%	DBNL/SND1/CLIC1/PTPRB/EFHD2/KLC2/ASAP1/TNKS1BP1/BMPR2/PAK2/STK24/PI4KA/AFDN/HDLBP/NUMB/DDX3X/EEF2/EPS15L1/EXOC3/PICALM/TLN1/SEPTIN7/FMNL2/SWAP70/PDLIM1/CDH23/CNN2/ITGB1/CRKL/CSNK1D/IQGAP1/ERC1/VASP/SLC9A3R2/EHD4/SRC/PACSIN2/TMOD3/LIMA1/CTNNB1/SEPTIN9/UBAP2/TWF2/RTN4/PTPRO/CAST/ARHGEF16/ARVCF/FSCN1/CDH24/MYO1B/MYH9/TAGLN2/EIF4H/LASP1/ARHGAP18/PPL/FASN/PTPRJ/CTNNAL1/LRRFIP1/TBC1D10A/FLNB/EPN2/MACF1…
GO:0003735	structural constituent of ribosome	161	0.430518	1.77319	9.95962e-05	0.00956124	0.00875399	4359	tags=36%, list=32%, signal=25%	MRPL46/MRPS18C/MRPS18B/MRPS30/MRPS31/MRPS9/MRPS17/MRPL22/MRPL41/MRPL32/MRPL19/MRPS12/MRPS33/MRPL57/MRPS14/MRPL15/MRPL16/MRPL27/MRPL52/MRPS5/SRBD1/MRPS15/MRPL47/MRPL20/MRPL43/RPL39L/MRPS16/RPL22L1/MRPS23/MRPS34/MRPL55/MRPL4/MRPS11/MRPL23/MRPL34/MRPS21/MRPS7/MRPS22/RPL26L1/MRPL9/MRPS24/MRPL10/MRPL30/MRPL24/MRPL2/MRPL36/MRPL13/MRPL35/RPS26/RPL7L1/MRPL51/MRPL12/NDUFA7/MRPS35/RPSA/RSL24D1/MRPL42/MRPS1…
GO:0004888	transmembrane signaling receptor activity	359	-0.403755	-1.61946	0.000263588	0.02188	0.0200326	2280	tags=33%, list=17%, signal=28%	RAMP1/DDR2/CRLF1/S1PR2/ACVR2B/GABRR2/CCR7/IL7R/ADGRL1/IL10RA/CXCR3/CD300C/CYSLTR1/TLR6/SMO/CELSR3/IL4R/IFNAR1/TRPV1/CELSR2/F3/CX3CR1/TIE1/FZD1/PTPRE/SORL1/HCAR3/IFNAR2/PTPRO/PTPRU/ICAM1/PRLR/GPR84/RTN4R/PLXNB2/ABCA1/ADGRE3/CNR1/IFNGR2/FGFRL1/GPR153/PTGER4/CD44/P2RY1/PTK2B/CHRNA5/SPHK1/CRLF2/CRLF2/PDGFRB/CSF2RA/IL3RA/ANTXR1/CSF2RA/ADGRE5/SEMA4D/FZD8/CELSR1/NOTCH1/GPR132/ACVR1B/IL3RA/PKD1/LPAR3/PTP…
GO:0030246	carbohydrate binding	147	-0.502345	-1.84043	0.0002735	0.02188	0.0200326	2215	tags=29%, list=16%, signal=24%	STBD1/P3H3/ADGRL1/GALNT4/CRYBG3/UAP1/GNPNAT1/LY75/FBP1/PFKL/LGALSL/PAM/SFTPD/OLR1/CD93/PPP1R3E/COLEC12/PLOD1/PKD1/SORD/PPP1R3C/SIGLEC11/PPP1R3F/HK1/VCAN/CD302/MGAM/P3H2/PPP1R3G/GPI/ALDOA/LGALS8/PFKP/EGLN1/P4HA2/SLC2A5/GYS1/PPP1R3B/SLC2A3/P4HA1/HK2/PLOD2
GO:0003779	actin binding	297	-0.415755	-1.64471	0.000325389	0.0240287	0.022	2534	tags=34%, list=18%, signal=28%	TLN1/FMNL2/ABL2/PDLIM1/COTL1/CNN2/ITGB1/IQGAP1/MYO9A/ARPC1B/VASP/FMNL3/MYO19/FHOD1/ARPC1A/MYO1C/EPS8/SYNE3/RUSC1/TAGLN/CYFIP1/OPHN1/TMOD3/AVIL/GSN/LIMA1/ACTN1/CAP1/PRKCE/FKBP15/TWF2/ENC1/PARVB/HIP1/ANXA6/MICALL2/FSCN1/SYNPO/MYO1F/PDLIM4/SPIRE2/MYO1B/PDLIM2/CORO1C/MYH9/LASP1/EPB41L3/VASH1/EPB41L1/MYO1G/PANX1/MYH11/FERMT1/DIXDC1/TMEM201/MSN/CTNNAL1/TPM4/MYO5A/GAS2L1/NOS3/FLNB/ANTXR1/HOMER2/ADD2/EVL…
GO:0016655	oxidoreductase activity, acting on NAD(P)H, quinone or similar compound as acceptor	48	0.55648	1.9077	0.00052101	0.0357264	0.0327101	5626	tags=79%, list=41%, signal=47%	NQO1/NDUFC2-KCTD14/AIFM2/CBR1/CRYZ/NQO2/DHRS4/TP53I3/NDUFB7/NDUFAF2/NDUFS2/NDUFS1/CRYZL1/NDUFS4/NDUFA9/NDUFS8/NDUFV3/NDUFA13/NDUFS7/NDUFC2/DCXR/NDUFS3/NDUFV1/NDUFA7/NDUFS5/NDUFA2/NDUFB10/NDUFB4/NDUFS6/NDUFB1/NDUFB3/NDUFA5/NDUFA3/NDUFAB1/NDUFC1/NDUFB6/NDUFA8/NDUFA6
GO:0048020	CCR chemokine receptor binding	20	0.750738	2.09281	0.000686847	0.0393086	0.0359898	942	tags=30%, list=7%, signal=28%	CCL15/CCL8/CCL19/CCL2/CCRL2/DEFB1
GO:0044325	ion channel binding	82	-0.563933	-1.896	0.000714133	0.0393086	0.0359898	2937	tags=38%, list=21%, signal=30%	USP10/DIAPH1/STX1A/ITPR2/TCAF1/HTT/ARRB1/SRC/NPTN/HERPUD1/ATP2A3/CTNNB1/ACTN1/CALM1/KCNAB2/FYN/SLC8A1/ID2/STAC/PANX1/PKD1/SNTA1/HOMER1/PKD2/VDAC1/NEDD4L/FHL1/SCN4B/SLC5A3/S100A10/TCAF2
GO:0008173	RNA methyltransferase activity	66	0.529421	1.92647	0.000735907	0.0393086	0.0359898	3202	tags=53%, list=23%, signal=41%	FDXACB1/ALKBH8/HENMT1/BCDIN3D/TRMT10A/NOP2/CMTR2/TRMT5/TFB1M/METTL2A/TRMT61B/TRMT13/FTSJ3/TYW3/METTL3/ZCCHC4/TFB2M/RAMAC/TRMT1L/METTL14/METTL5/THUMPD2/TRMO/TRMT10C/TRMT11/METTL2B/PCIF1/METTL4/TRMT12/TRMT2A/METTL8/METTL16/LCMT2/NSUN5/NSUN3
GO:0016298	lipase activity	73	0.479097	1.76424	0.000737037	0.0393086	0.0359898	2394	tags=26%, list=17%, signal=22%	HMOX1/PLA2G4B/PNPLA1/PLD1/PLA2G7/PNPLA4/PLCD1/LDAH/ABHD4/ABHD16A/PLA2G4C/PLCB4/BDKRB2/PLA2G12A/LYPLAL1/SMPD2/ABHD15/NAPEPLD/LYPLA2
GO:0008168	methyltransferase activity	183	0.386705	1.62816	0.000888144	0.0448746	0.0410859	3330	tags=39%, list=24%, signal=30%	ETFBKMT/FDXACB1/METTL18/SETDB2/ALKBH8/HENMT1/NSUN5P2/BCDIN3D/EEF2KMT/TRMT10A/NOP2/CMTR2/TRMT5/DNMT3B/PRMT6/FAM86C1P/ANTKMT/PRMT3/TFB1M/METTL2A/TRMT61B/TRMT13/FAM98A/FTSJ3/HNMT/TYW3/RRP8/EEF1AKNMT/PRDM11/ZNF711/COQ3/METTL3/COQ5/SETD1B/ZCCHC4/CIAPIN1/TFB2M/SETD6/RAMAC/TRMT1L/METTL14/METTL7B/FAM98B/NSUN5P1/METTL5/THUMPD2/METTL17/TRMO/TRMT10C/MEN1/VCPKMT/TRMT11/N6AMT1/METTL2B/PCIF1/METTL4/TRMT12/TRMT…
GO:0035591	signaling adaptor activity	50	-0.615734	-1.90473	0.000945408	0.0453796	0.0415482	3228	tags=54%, list=23%, signal=42%	MMS19/LAT/PIK3R1/SHANK1/NCK2/DLG5/IQGAP1/BLNK/EPS8/SPAG9/SAV1/GRIP1/SARM1/SLA2/DOK2/G3BP2/SH3RF1/PAG1/HOMER2/ZDHHC11/AKAP13/HOMER1/RGS14/SHANK3/DAB2IP/IRS1/MAP2K1
GO:0017017	MAP kinase tyrosine/serine/threonine phosphatase activity	12	-0.828622	-1.89887	0.00110387	0.0504628	0.0462023	1118	tags=50%, list=8%, signal=46%	DUSP9/DUSP10/DUSP1/DUSP5/DUSP7/DUSP2
GO:0140303	intramembrane lipid transporter activity	13	-0.817263	-1.91612	0.00183581	0.0762133	0.0697787	2223	tags=69%, list=16%, signal=58%	ATP8B1/ABCA2/ANO9/ABCA1/ANO6/ABCB4/ABCB1/PLSCR3/ANO7
GO:0015144	carbohydrate transmembrane transporter activity	20	-0.768748	-1.97645	0.00193367	0.0762133	0.0697787	613	tags=35%, list=4%, signal=33%	SLC23A2/SLC5A3/SLC2A5/SLC5A10/SLC2A14/SLC2A3/SLC2A1
GO:0031418	L-ascorbic acid binding	17	-0.78759	-1.95932	0.0019493	0.0762133	0.0697787	436	tags=41%, list=3%, signal=40%	PAM/PLOD1/P3H2/EGLN1/P4HA2/P4HA1/PLOD2
GO:0016405	CoA-ligase activity	16	0.698233	1.86999	0.00198472	0.0762133	0.0697787	1781	tags=31%, list=13%, signal=27%	ACSBG1/SLC27A4/ACSS3/ACSS1/ACSF2
GO:0140101	catalytic activity, acting on a tRNA	119	0.425871	1.67447	0.00210653	0.0777794	0.0712125	3502	tags=45%, list=25%, signal=34%	ALKBH8/BCDIN3D/TARS2/PARS2/TRMT10A/DUS4L/TRMT5/RPP38/DTD2/POP5/METTL2A/GATB/TRMT61B/QTRT2/TRMT13/DALRD3/PSTK/DTWD1/TYW3/QTRT1/DUS2/PUS1/MTFMT/EARS2/POP1/DUS1L/ELAC2/RARS1/TRMT1L/DTD1/TRNT1/ALKBH1/THUMPD2/DARS2/PTRH1/TRMO/TRMT10C/TRMT11/METTL2B/TRMT12/POP4/CDKAL1/MRPL58/TYW5/METTL8/LCMT2/HARS2/NSUN3/HARS1/RARS2/QRSL1/TYW1B/VARS1/MARS1
GO:0046332	SMAD binding	60	-0.574938	-1.84142	0.00266985	0.0949279	0.0869132	3286	tags=53%, list=24%, signal=41%	SKIL/YY1/SMURF1/DAB2/MEF2A/USP9X/ACVRL1/PML/TCF12/SMAD5/PMEPA1/ZEB2/CTNNB1/SAV1/TGIF1/SMURF2/LDLRAD4/TRIM33/RNF111/ACVR1B/RGCC/SKI/JUN/TGFBR1/BMP2/HMGA2/SMAD7/ZMIZ1/HIPK2/SMAD6/FOS/SMAD3
GO:0008330	protein tyrosine/threonine phosphatase activity	10	-0.834176	-1.82878	0.00286829	0.0983414	0.0900384	1118	tags=60%, list=8%, signal=55%	DUSP9/DUSP10/DUSP1/DUSP5/DUSP7/DUSP2
GO:0016741	transferase activity, transferring one-carbon groups	191	0.355877	1.50546	0.00326058	0.107936	0.0988232	3330	tags=38%, list=24%, signal=29%	ETFBKMT/FDXACB1/METTL18/SETDB2/ALKBH8/HENMT1/NSUN5P2/BCDIN3D/EEF2KMT/TRMT10A/NOP2/CMTR2/TRMT5/DNMT3B/PRMT6/FAM86C1P/ANTKMT/PRMT3/TFB1M/METTL2A/TRMT61B/TRMT13/FAM98A/FTSJ3/HNMT/TYW3/RRP8/EEF1AKNMT/PRDM11/ZNF711/COQ3/MTFMT/METTL3/COQ5/SETD1B/ZCCHC4/CIAPIN1/TFB2M/SETD6/RAMAC/TRMT1L/METTL14/METTL7B/FAM98B/NSUN5P1/METTL5/THUMPD2/METTL17/TRMO/TRMT10C/MEN1/VCPKMT/TRMT11/N6AMT1/METTL2B/PCIF1/METTL4/TRMT1…
GO:0090482	vitamin transmembrane transporter activity	18	-0.725185	-1.83205	0.00347829	0.110109	0.100813	957	tags=33%, list=7%, signal=31%	SLC46A1/ABCG2/SLC23A2/SLC25A19/SLC2A14/SLC2A1
GO:0004620	phospholipase activity	58	0.477076	1.6801	0.00355562	0.110109	0.100813	1848	tags=22%, list=13%, signal=19%	HMOX1/PLA2G4B/PLD1/PLA2G7/PLCD1/ABHD4/ABHD16A/PLA2G4C/PLCB4/BDKRB2/PLA2G12A/LYPLAL1/SMPD2
GO:0031543	peptidyl-proline dioxygenase activity	10	-0.826256	-1.81142	0.00408787	0.122213	0.111894	436	tags=40%, list=3%, signal=39%	P3H2/EGLN1/P4HA2/P4HA1
GO:0140098	catalytic activity, acting on RNA	356	0.301498	1.35193	0.0044332	0.122213	0.111894	3470	tags=34%, list=25%, signal=26%	PIF1/FDXACB1/TSN/ALKBH8/HENMT1/BCDIN3D/TARS2/PARS2/TRMT10A/TUT1/TDP2/NOP2/DUS4L/NUDT16/CMTR2/TRMT5/ERI2/POLR3F/RPP38/DHX57/DDX28/DTD2/POP5/ANGEL1/LACTB2/TFB1M/METTL2A/POLR1B/ELAC1/GATB/TRMT61B/QTRT2/TRMT13/DALRD3/PSTK/FTSJ3/DTWD1/YTHDC2/TYW3/QTRT1/DUS2/PUS1/DDX10/MTFMT/METTL3/MED20/ZCCHC4/RNASEH1/IGHMBP2/RCL1/TFB2M/EARS2/POP1/DUS1L/ELAC2/RARS1/RAMAC/DCPS/TRMT1L/METTL14/ALKBH3/POLR3B/DTD1/TRNT1/ME…
GO:0016878	acid-thiol ligase activity	20	0.67458	1.8805	0.0044698	0.122213	0.111894	1781	tags=30%, list=13%, signal=26%	ACSBG1/SLC27A4/ACSS3/AASDH/ACSS1/ACSF2
GO:0004467	long-chain fatty acid-CoA ligase activity	10	0.759449	1.76475	0.00474712	0.122213	0.111894	724	tags=20%, list=5%, signal=19%	ACSBG1/SLC27A4
GO:0033549	MAP kinase phosphatase activity	13	-0.786542	-1.8441	0.00486217	0.122213	0.111894	1778	tags=54%, list=13%, signal=47%	DUSP3/DUSP9/DUSP10/DUSP1/DUSP5/DUSP7/DUSP2
GO:0003954	NADH dehydrogenase activity	38	0.529209	1.71226	0.0049649	0.122213	0.111894	5626	tags=76%, list=41%, signal=45%	NDUFC2-KCTD14/NDUFB7/NDUFAF2/NDUFS2/NDUFS1/NDUFS4/NDUFA9/NDUFS8/NDUFV3/NDUFA13/NDUFS7/NDUFC2/NDUFS3/NDUFV1/NDUFA7/NDUFS5/NDUFA2/NDUFB10/NDUFB4/NDUFS6/NDUFB1/NDUFB3/NDUFA5/NDUFA3/NDUFAB1/NDUFC1/NDUFB6/NDUFA8/NDUFA6
GO:0008137	NADH dehydrogenase (ubiquinone) activity	38	0.529209	1.71226	0.0049649	0.122213	0.111894	5626	tags=76%, list=41%, signal=45%	NDUFC2-KCTD14/NDUFB7/NDUFAF2/NDUFS2/NDUFS1/NDUFS4/NDUFA9/NDUFS8/NDUFV3/NDUFA13/NDUFS7/NDUFC2/NDUFS3/NDUFV1/NDUFA7/NDUFS5/NDUFA2/NDUFB10/NDUFB4/NDUFS6/NDUFB1/NDUFB3/NDUFA5/NDUFA3/NDUFAB1/NDUFC1/NDUFB6/NDUFA8/NDUFA6
GO:0050136	NADH dehydrogenase (quinone) activity	38	0.529209	1.71226	0.0049649	0.122213	0.111894	5626	tags=76%, list=41%, signal=45%	NDUFC2-KCTD14/NDUFB7/NDUFAF2/NDUFS2/NDUFS1/NDUFS4/NDUFA9/NDUFS8/NDUFV3/NDUFA13/NDUFS7/NDUFC2/NDUFS3/NDUFV1/NDUFA7/NDUFS5/NDUFA2/NDUFB10/NDUFB4/NDUFS6/NDUFB1/NDUFB3/NDUFA5/NDUFA3/NDUFAB1/NDUFC1/NDUFB6/NDUFA8/NDUFA6
GO:0008757	S-adenosylmethionine-dependent methyltransferase activity	142	0.383435	1.54432	0.00513661	0.123279	0.11287	3305	tags=37%, list=24%, signal=28%	ETFBKMT/FDXACB1/METTL18/SETDB2/EEF2KMT/TRMT10A/NOP2/CMTR2/TRMT5/DNMT3B/PRMT6/FAM86C1P/ANTKMT/PRMT3/TFB1M/METTL2A/TRMT61B/FTSJ3/HNMT/RRP8/ZNF711/COQ3/METTL3/COQ5/SETD1B/ZCCHC4/TFB2M/SETD6/RAMAC/TRMT1L/METTL14/METTL5/THUMPD2/TRMO/TRMT10C/MEN1/VCPKMT/TRMT11/N6AMT1/METTL2B/PCIF1/METTL4/METTL8/METTL21A/METTL22/NDUFAF7/METTL16/NSUN5/ATPSCKMT/NSUN3/PCMTD2/KMT5A
GO:0015081	sodium ion transmembrane transporter activity	57	-0.559292	-1.76975	0.00538635	0.126119	0.115471	2088	tags=37%, list=15%, signal=31%	SLC9A7/SLC24A4/ATP1A1/SLC38A2/HCN2/SLC8A1/SLC38A1/SLC9A1/HCN3/SHROOM2/SLC24A1/SLC4A7/PKD2/ATP1A3/SLC23A2/SLC41A1/SCN4B/SLC5A3/SLC1A1/SLC5A10/SLC6A8
GO:0005516	calmodulin binding	123	-0.457405	-1.64008	0.00577334	0.130903	0.119851	2486	tags=37%, list=18%, signal=30%	TRPM4/CNN2/CAMK2G/PPP3R1/IQGAP1/AKT1/MAPKAPK2/AKAP12/MYO1C/STRN/EEF2K/CAMKK1/TRPV1/CAMSAP1/MYO1F/KCNN4/SLC8A1/MYO1B/MYH9/MYO1G/MYH11/SPHK1/SLC9A1/MYO5A/NOS3/ADD2/CAMK1/ITPKA/CAMK2B/SNTA1/MARCKSL1/MYO1E/ADCY8/MKNK2/CAMK4/CAMK1D/MYH10/GEM/RRAD/KCNQ3/SNTB1/RGS16/RGS2/RGS1/PNCK
GO:0001965	G-protein alpha-subunit binding	18	-0.708303	-1.7894	0.00586334	0.130903	0.119851	1517	tags=33%, list=11%, signal=30%	CCDC88C/RGS19/LPAR3/RGS14/RGS2/RGS1
GO:0030546	signaling receptor activator activity	184	-0.408839	-1.53164	0.00660324	0.141185	0.129265	1997	tags=32%, list=14%, signal=27%	CXCL16/CMTM7/TNF/TNFSF9/PRKCE/TGFB1/COPA/ARTN/VEGFB/SECTM1/GDF15/DPP4/NRG1/TGFB3/INHBA/CLCF1/CCL3L3/ERFE/TNFSF14/BMP8B/IL1B/SEMA4C/ADM2/NBL1/SEMA6A/SEMA4D/TNFSF4/NAMPT/BMP2/SEMA3D/FGF10/OSM/PENK/JAG2/SEMA3G/AREG/IFNB1/SEMA7A/TGFA/IL7/EFNA5/CXCL14/MIF/CSPG5/GPI/METRNL/GNRH1/HBEGF/PDGFB/GDF1/ADM/SEMA3F/VEGFA/SEMA4B/CCL28/LIF/APLN/STC2
GO:0005179	hormone activity	23	-0.663087	-1.75382	0.00661807	0.141185	0.129265	1412	tags=39%, list=10%, signal=35%	INHBA/ERFE/ADM2/PENK/METRNL/GNRH1/ADM/APLN/STC2
GO:0016706	2-oxoglutarate-dependent dioxygenase activity	40	-0.589819	-1.76648	0.00696667	0.145391	0.133116	1754	tags=38%, list=13%, signal=33%	KDM7A/ASPH/RIOX2/JMJD6/PLOD1/TET2/KDM2A/KDM4C/P3H2/ALKBH5/EGLN1/P4HA2/KDM4B/P4HA1/PLOD2
GO:0019902	phosphatase binding	162	-0.425478	-1.57516	0.00780916	0.159506	0.146039	2845	tags=32%, list=21%, signal=26%	BOD1L1/PPP6R3/SLC9A3R1/STAU1/ANKLE2/SMG5/STAT6/CSF1R/PPP3R1/IQGAP1/AKT1/MASTL/SLC9A3R2/TCTEX1D4/PPARA/STRN/CARHSP1/PPP1R27/DLG4/CTNNB1/FER/GRB2/SPRED1/PPP1R16A/CSRNP2/CEP192/SBF2/PXN/PDLIM4/KCNN4/ELL/SPHK1/SLC9A1/PPP1R3E/EIF2AK3/PPP1R16B/SYK/PPP1R3C/MFHAS1/ADCY8/SIGLEC11/PPP1R3F/CDH2/PPP1R15A/PTK2/EIF4EBP1/PPP1R3G/DAB2IP/SH2D4A/SMAD3/PPME1/PPP1R3B
GO:0015645	fatty acid ligase activity	12	0.711487	1.7593	0.00885764	0.177153	0.162196	724	tags=17%, list=5%, signal=16%	ACSBG1/SLC27A4
GO:0005154	epidermal growth factor receptor binding	24	-0.672825	-1.8033	0.00966619	0.178227	0.16318	1961	tags=38%, list=14%, signal=32%	FER/GRB2/HIP1/VAV2/RNF126/ITGA5/AREG/TGFA/HBEGF
GO:0048018	receptor ligand activity	180	-0.41043	-1.54237	0.00976299	0.178227	0.16318	1877	tags=29%, list=14%, signal=26%	TGFB1/COPA/ARTN/VEGFB/SECTM1/GDF15/DPP4/NRG1/TGFB3/INHBA/CLCF1/CCL3L3/ERFE/TNFSF14/BMP8B/IL1B/SEMA4C/ADM2/NBL1/SEMA6A/SEMA4D/TNFSF4/NAMPT/BMP2/SEMA3D/FGF10/OSM/PENK/JAG2/SEMA3G/AREG/IFNB1/SEMA7A/TGFA/IL7/EFNA5/CXCL14/MIF/CSPG5/GPI/METRNL/GNRH1/HBEGF/PDGFB/GDF1/ADM/SEMA3F/VEGFA/SEMA4B/CCL28/LIF/APLN/STC2
GO:0000287	magnesium ion binding	182	-0.402247	-1.50896	0.00986305	0.178227	0.16318	1634	tags=20%, list=12%, signal=18%	RPS6KA3/MAST4/ATP11B/UBA2/NCS1/MAP3K6/SPHK1/TPPP/LHPP/FIGNL1/GLUL/NEK6/PDXK/ADPRHL1/CERK/PKM/ADPRS/OXSR1/MSH2/HPRT1/MSH6/GEM/SEPTIN4/EPHX2/BRSK2/TREX1/DYRK3/ADSS1/SIK1/SIK1B/PLSCR3/ATP10A/ENO1/TREX2/PDXP/PGM1/ENO2
GO:0019843	rRNA binding	61	0.446078	1.58361	0.00990638	0.178227	0.16318	4530	tags=43%, list=33%, signal=29%	RRS1/MRPS18C/TACO1/DDX28/MRPS17/ERAL1/RPF1/MRPL16/UTP23/UTP25/FASTKD2/PTCD3/MRPL20/MTERF4/NOL12/MRPS11/MRPS7/TST/NGRN/SBDS/FASTKD5/MRPS18A/RCC1L/MRPL11/RNASEL/MRPS27
GO:0008175	tRNA methyltransferase activity	33	0.539772	1.71377	0.0100104	0.178227	0.16318	3202	tags=55%, list=23%, signal=42%	ALKBH8/BCDIN3D/TRMT10A/TRMT5/METTL2A/TRMT61B/TRMT13/TYW3/TRMT1L/THUMPD2/TRMO/TRMT10C/TRMT11/METTL2B/TRMT12/METTL8/LCMT2/NSUN3
GO:0015370	solute:sodium symporter activity	23	-0.647373	-1.71225	0.0100253	0.178227	0.16318	706	tags=35%, list=5%, signal=33%	SLC38A2/SLC38A1/SLC4A7/SLC23A2/SLC5A3/SLC1A1/SLC5A10/SLC6A8
GO:0070412	R-SMAD binding	19	-0.683688	-1.73777	0.0110398	0.192695	0.176426	2007	tags=47%, list=15%, signal=41%	PMEPA1/ZEB2/LDLRAD4/TRIM33/RGCC/JUN/SMAD6/FOS/SMAD3
GO:0030545	receptor regulator activity	192	-0.406346	-1.53082	0.0122683	0.210314	0.192557	2096	tags=32%, list=15%, signal=27%	CXCL16/CMTM7/MTRNR2L12/TNF/TNFSF9/PRKCE/TGFB1/COPA/ARTN/VEGFB/SECTM1/GDF15/DPP4/NRG1/TGFB3/INHBA/CLCF1/CCL3L3/ERFE/TNFSF14/BMP8B/IL1B/SEMA4C/ADM2/MTRNR2L8/NBL1/SEMA6A/SEMA4D/TNFSF4/NAMPT/BMP2/LYNX1/SEMA3D/FGF10/OSM/PENK/JAG2/SEMA3G/AREG/IFNB1/SEMA7A/TGFA/IL7/EFNA5/CXCL14/MIF/CSPG5/GPI/METRNL/GNRH1/HBEGF/PDGFB/GDF1/ADM/SEMA3F/VEGFA/SEMA4B/CCL28/LIF/APLN/STC2
GO:0005160	transforming growth factor beta receptor binding	17	-0.707603	-1.76034	0.0125855	0.211966	0.19407	1877	tags=53%, list=14%, signal=46%	TGFB1/SMURF2/TGFB3/BAMBI/SNX25/TGFBR1/SMAD7/SMAD6/SMAD3
GO:0004930	G protein-coupled receptor activity	143	-0.42929	-1.5695	0.013652	0.219733	0.201181	2280	tags=35%, list=17%, signal=29%	RAMP1/S1PR2/CCR7/ADGRL1/CXCR3/CYSLTR1/SMO/CELSR3/CELSR2/CX3CR1/FZD1/HCAR3/GPR84/ADGRE3/CNR1/GPR153/PTGER4/P2RY1/SPHK1/PDGFRB/ADGRE5/FZD8/CELSR1/GPR132/LPAR3/GPR160/HCAR2/GPR68/FZD7/ADGRD1/ADRA2B/ADGRE2/C5AR2/FZD3/GPR3/ADORA2B/ADGRG5/ACKR3/LPAR6/OR2B11/GPR157/GPER1/GPR183/GPR35/ADRB2/GPR55/CXCR4/GPRC5A/GPRC5C/GPR146
GO:0016004	phospholipase activator activity	12	0.693353	1.71446	0.0137333	0.219733	0.201181	1357	tags=25%, list=10%, signal=23%	CCL8/NSMAF/PDPK1
GO:0060229	lipase activator activity	12	0.693353	1.71446	0.0137333	0.219733	0.201181	1357	tags=25%, list=10%, signal=23%	CCL8/NSMAF/PDPK1
GO:0016877	ligase activity, forming carbon-sulfur bonds	30	0.545495	1.69069	0.0141904	0.223325	0.20447	1781	tags=20%, list=13%, signal=17%	ACSBG1/SLC27A4/ACSS3/AASDH/ACSS1/ACSF2
GO:0008649	rRNA methyltransferase activity	22	0.576306	1.66086	0.0147303	0.224462	0.205511	4500	tags=68%, list=33%, signal=46%	FDXACB1/NOP2/TFB1M/TRMT61B/FTSJ3/ZCCHC4/TFB2M/METTL5/METTL16/NSUN5/DIMT1/RRNAD1/METTL15/TRMT112/MRM1
GO:0140102	catalytic activity, acting on a rRNA	22	0.576306	1.66086	0.0147303	0.224462	0.205511	4500	tags=68%, list=33%, signal=46%	FDXACB1/NOP2/TFB1M/TRMT61B/FTSJ3/ZCCHC4/TFB2M/METTL5/METTL16/NSUN5/DIMT1/RRNAD1/METTL15/TRMT112/MRM1
GO:0070411	I-SMAD binding	11	-0.750962	-1.6685	0.0167325	0.250987	0.229797	2014	tags=55%, list=15%, signal=47%	SMAD5/CTNNB1/TGFBR1/SMAD7/SMAD6/SMAD3
GO:0051721	protein phosphatase 2A binding	28	-0.616701	-1.71762	0.0179792	0.257069	0.235365	2845	tags=43%, list=21%, signal=34%	BOD1L1/ANKLE2/SMG5/AKT1/MASTL/STRN/SPHK1/MFHAS1/ADCY8/EIF4EBP1/DAB2IP/PPME1
GO:0030898	actin-dependent ATPase activity	15	-0.692904	-1.67781	0.0181882	0.257069	0.235365	2322	tags=60%, list=17%, signal=50%	MYO19/MYO1C/MYO1F/MYO1B/MYH9/MYO1G/MYO5A/MYO1E/MYH10
GO:0050660	flavin adenine dinucleotide binding	63	0.427391	1.53873	0.0181975	0.257069	0.235365	2796	tags=38%, list=20%, signal=31%	TXNRD1/LDHD/AIFM2/DUS4L/GSR/MMACHC/STEAP4/NQO2/GCDH/DLD/DUS2/MTO1/AIFM1/TXNRD3/ETFDH/FMO5/POR/DUS1L/CYB5R2/FMO4/AIFM3/PPOX/CYB5R1/ACAD9
GO:0008171	O-methyltransferase activity	22	0.561462	1.61808	0.0183945	0.257069	0.235365	1406	tags=26%, list=10%, signal=23%	HENMT1/BCDIN3D/CMTR2/TRMT13/FTSJ3/COQ3
GO:0042379	chemokine receptor binding	36	0.495616	1.57561	0.0184769	0.257069	0.235365	942	tags=22%, list=7%, signal=21%	CCL15/CXCL6/CCL8/CCL19/CCL2/CXCL11/CCRL2/DEFB1
GO:0033613	activating transcription factor binding	55	-0.509583	-1.60391	0.0190852	0.259496	0.237587	2091	tags=31%, list=15%, signal=26%	SIN3A/MEF2D/CTNNB1/RELA/EP300/TCF3/ID2/LMO2/NFE2L2/RB1/JUN/NEK6/HIPK2/HDAC4/FOS/SMAD3/BHLHE40
GO:0004879	nuclear receptor activity	32	-0.575792	-1.63447	0.0194622	0.259496	0.237587	1375	tags=44%, list=10%, signal=39%	SREBF1/AHR/AR/PPARA/NR4A3/VDR/NR1D1/PPARD/NR2C2/NR4A2/RXRA/NR4A1/RARA/AHRR
GO:0098531	ligand-activated transcription factor activity	32	-0.575792	-1.63447	0.0194622	0.259496	0.237587	1375	tags=44%, list=10%, signal=39%	SREBF1/AHR/AR/PPARA/NR4A3/VDR/NR1D1/PPARD/NR2C2/NR4A2/RXRA/NR4A1/RARA/AHRR
GO:0019903	protein phosphatase binding	123	-0.420864	-1.50906	0.021292	0.280004	0.256363	2845	tags=30%, list=21%, signal=24%	BOD1L1/PPP6R3/STAU1/ANKLE2/SMG5/STAT6/CSF1R/IQGAP1/AKT1/MASTL/TCTEX1D4/STRN/DLG4/CTNNB1/FER/GRB2/PPP1R16A/PXN/PDLIM4/KCNN4/SPHK1/SLC9A1/PPP1R3E/EIF2AK3/PPP1R16B/PPP1R3C/MFHAS1/ADCY8/PPP1R3F/CDH2/PPP1R15A/PTK2/EIF4EBP1/PPP1R3G/DAB2IP/PPME1/PPP1R3B
GO:0051219	phosphoprotein binding	69	-0.478771	-1.56507	0.0228738	0.292974	0.268239	3070	tags=38%, list=22%, signal=29%	PIK3R1/MAPK1/PLCG2/NCK2/RRAGA/ABL2/PTPN3/CRKL/ARRB1/SRC/RASA1/PIH1D1/TRPV1/GRB2/PIK3R3/GPRIN1/SOCS3/RB1/SYK/SH3BP2/PLAT/FGR/PKD2/VAV2/SHB/IRS1
GO:0005548	phospholipid transporter activity	36	-0.576376	-1.70054	0.0228886	0.292974	0.268239	2393	tags=42%, list=17%, signal=35%	OSBPL8/ATP8B1/ANO9/PITPNA/ABCA1/ANO6/ABCB4/PLEKHA8P1/PITPNM2/TNFAIP8L3/ABCB1/PLSCR3/PRELID2/PLEKHA8/ANO7
GO:0004300	enoyl-CoA hydratase activity	10	0.683384	1.58799	0.0242478	0.302844	0.277275	332	tags=20%, list=2%, signal=20%	EHHADH/ECHDC3
GO:0015293	symporter activity	69	-0.471322	-1.54072	0.0250994	0.302844	0.277275	3648	tags=49%, list=26%, signal=36%	SLC17A5/SLC16A2/SLC12A2/SLC39A14/SLC25A18/SLC12A4/SLC12A5/SLC15A3/MFSD2A/SLC2A10/SLC11A2/SLC16A1/SLC6A12/SLC45A4/SLC25A22/SLC12A6/SLC45A3/SLC12A8/SLC24A4/SLC1A4/SLC1A5/SLC38A2/SLC2A13/SLC38A1/MFSD12/SLC24A1/SLC4A7/SLC23A2/MFSD2B/SLC5A3/SLC16A3/SLC1A1/SLC5A10/SLC6A8
GO:0030159	signaling receptor complex adaptor activity	31	-0.569695	-1.60352	0.0251117	0.302844	0.277275	3228	tags=55%, list=23%, signal=42%	SH2B3/MMS19/LAT/PIK3R1/SHANK1/NCK2/DLG5/BLNK/SPAG9/SAV1/GRIP1/DOK2/G3BP2/HOMER2/RGS14/SHANK3/IRS1
GO:0004298	threonine-type endopeptidase activity	18	0.580031	1.58297	0.0254974	0.302844	0.277275	5415	tags=89%, list=39%, signal=54%	PSMB5/PSMA3/PSMB6/TASP1/PSMB8/PSMB10/PSMA4/PSMA5/PSMA1/PSMB4/PSMB9/PSMA7/PSMB1/PSMB7/PSMB3/PSMB2
GO:0071889	14-3-3 protein binding	28	-0.600155	-1.67154	0.0261156	0.302844	0.277275	416	tags=36%, list=3%, signal=35%	AKT1/RIPOR1/PRKCZ/PRKCE/ZFP36/TBC1D22A/DAB2IP/SIK1/DDIT4/ZFP36L1
GO:0004715	non-membrane spanning protein tyrosine kinase activity	35	-0.546162	-1.59138	0.0262718	0.302844	0.277275	2596	tags=37%, list=19%, signal=30%	EIF2AK2/ABL2/SRC/FER/CLK1/FYN/PTK2B/SYK/FGR/TXK/MATK/SLA/PTK2
GO:0005086	ARF guanyl-nucleotide exchange factor activity	17	-0.648977	-1.61449	0.0263774	0.302844	0.277275	1429	tags=29%, list=10%, signal=26%	HERC1/PSD4/IQSEC1/CYTH4/ARFGEF3
GO:0001784	phosphotyrosine residue binding	33	-0.560701	-1.60275	0.0265177	0.302844	0.277275	3070	tags=52%, list=22%, signal=40%	PIK3R1/MAPK1/PLCG2/NCK2/ABL2/PTPN3/CRKL/RASA1/GRB2/PIK3R3/SOCS3/SYK/SH3BP2/FGR/VAV2/SHB/IRS1
GO:0000049	tRNA binding	64	0.403173	1.45637	0.0268479	0.302844	0.277275	4711	tags=53%, list=34%, signal=35%	ALKBH8/TRMT10A/CTU1/CTU2/DTD2/PSTK/PUS1/IGHMBP2/EARS2/RARS1/TRMT1L/DTD1/TRNT1/ALKBH1/DARS2/TRMT10C/TRMT11/SEPSECS/ELP3/EIF2AK4/TYW5/HSD17B10/NSUN3/MARS1/AIMP1/AARS2/FARS2/EIF2A/FARSA/SARS1/MRPS27/PTCD1/AARS1/YARS2
GO:0017166	vinculin binding	10	-0.740416	-1.62323	0.0275221	0.302844	0.277275	2685	tags=70%, list=19%, signal=56%	UTRN/TLN1/SORBS3/ACTN1/PXN/DAG1/SYNM
GO:0032454	histone demethylase activity (H3-K9 specific)	10	-0.741101	-1.62473	0.0275221	0.302844	0.277275	472	tags=40%, list=3%, signal=39%	KDM7A/KDM4C/KDM4B/KDM3A
GO:0005522	profilin binding	11	-0.727434	-1.61622	0.0276998	0.302844	0.277275	3039	tags=73%, list=22%, signal=57%	FMNL1/ACTG1/HTT/VASP/PCLO/EVL/DBN1/ENAH
GO:0000146	microfilament motor activity	15	-0.670464	-1.62348	0.0277607	0.302844	0.277275	2322	tags=60%, list=17%, signal=50%	MYO19/MYO1C/MYO1F/MYO1B/MYH9/MYO1G/MYO5A/MYO1E/MYH10
GO:0060090	molecular adaptor activity	241	-0.350403	-1.36184	0.0282932	0.305186	0.279419	3809	tags=38%, list=28%, signal=28%	SERINC1/TEX261/PDCD6/STX5/ITSN2/SUN2/SEPTIN6/CUX1/ICE1/ECPAS/SH2B3/DVL2/MLPH/NUP153/RPTOR/STX3/STX12/LAMTOR5/MMS19/SUN1/COL8A2/FRMD4A/LAT/DAB2/PIK3R1/SHANK1/STX1A/SLC9A3R1/GATAD2A/ARRB2/SEPTIN8/NCK2/DLGAP4/PCNT/DLG5/SEPTIN7/TRIM5/IQGAP1/CNOT1/BLNK/SLC9A3R2/ARRB1/EPS8/EIF3B/VHL/WWC1/SPAG9/HERPUD1/STX6/STX2/SEPTIN9/SAV1/BCL3/HIP1/GRIP1/BICD1/FSCN1/SARM1/MYH9/SLA2/DOK2/G3BP2/TRIM22/SH3RF1/EPB41L3/PA…
GO:0051213	dioxygenase activity	72	-0.465041	-1.5335	0.0288371	0.30653	0.28065	1186	tags=22%, list=9%, signal=20%	JMJD6/PLOD1/TET2/KDM2A/RSBN1/KDM4C/P3H2/KDM6B/PTGS2/ALKBH5/EGLN1/P4HA2/KDM4B/P4HA1/KDM3A/PLOD2
GO:0008157	protein phosphatase 1 binding	26	-0.62115	-1.68755	0.0290565	0.30653	0.28065	2296	tags=38%, list=17%, signal=32%	TCTEX1D4/FER/PPP1R16A/PPP1R3E/PPP1R16B/PPP1R3C/PPP1R3F/PPP1R15A/PPP1R3G/PPP1R3B
GO:0008017	microtubule binding	204	0.297642	1.27558	0.029873	0.306727	0.28083	1968	tags=20%, list=14%, signal=17%	PSRC1/KIF20A/MAP10/PLK1/KNSTRN/FAM83D/DLGAP5/CENPE/KIF18A/CCDC66/KIF23/KIF14/KIF20B/CENPF/S100A9/TUBGCP4/MAPRE3/PEX14/KIF22/HAUS7/TPX2/S100A8/NAV3/GTSE1/KIF4A/TERF1/KIF18B/PRC1/RACGAP1/SKA1/HDGFL3/CEP57L1/BIRC5/APC2/KIF4B/GAS8/REEP4/NEIL2/DYSF/CLASP2/KATNAL2
GO:0001216	DNA-binding transcription activator activity	315	-0.340859	-1.35238	0.0299888	0.306727	0.28083	1221	tags=16%, list=9%, signal=15%	SOX12/PLAGL1/NFE2L2/EPAS1/MYBL2/NOTCH1/ATF3/JUND/JUN/TFAP4/GLIS2/NR2C2/TCF7/JUNB/HMGA2/ZNF770/SMAD7/RBPJ/BARX1/MSX1/FOSL2/ZNF33A/E2F2/TXK/E2F1/ETV5/KLF6/IRF4/TP73/MAFF/NR4A2/SMAD6/MYBL1/PAX5/ALX4/EBF3/ATF5/ZNF224/KLF10/MEIS3/FOS/SMAD3/ETV4/NR4A1/IER2/ZNF654/RLF/ZNF292/CSRNP1/FOSB/EGR3/EGR1
GO:0019208	phosphatase regulator activity	83	-0.46138	-1.55265	0.0302662	0.306727	0.28083	2857	tags=30%, list=21%, signal=24%	PPP1R14B/BOD1L1/PPP6R3/TESC/ANKLE2/EIF2AK2/PPP1R15B/PPP1R12B/PPP2R2D/PPP1R27/ZEB2/CALM1/PPP1R16A/MTMR12/SBF2/PPP1R14C/PPP1R16B/ELFN1/BMP2/CABIN1/PPP1R15A/MGAT5/PPP2R5B/PPME1/PPP1R3B
GO:0008227	G protein-coupled amine receptor activity	10	-0.733615	-1.60832	0.0303532	0.306727	0.28083	612	tags=50%, list=4%, signal=48%	ADRA1B/HRH2/HTR7/ADRA2B/ADRB2
GO:0019842	vitamin binding	87	-0.454742	-1.54608	0.0306978	0.306978	0.28106	1966	tags=23%, list=14%, signal=20%	MTR/OAT/DHFR/DHFRP1/MTARC2/SLC46A1/ALAS1/PAM/VDR/FASN/TYMS/PLOD1/PDXK/P3H2/EGLN1/P4HA2/GPT2/SEC14L2/P4HA1/PLOD2
GO:0001228	DNA-binding transcription activator activity, RNA polymerase II-specific	312	-0.338479	-1.34335	0.0317886	0.313657	0.287175	1221	tags=16%, list=9%, signal=15%	SOX12/PLAGL1/NFE2L2/EPAS1/MYBL2/NOTCH1/ATF3/JUND/JUN/TFAP4/GLIS2/NR2C2/TCF7/JUNB/HMGA2/ZNF770/SMAD7/RBPJ/BARX1/MSX1/FOSL2/ZNF33A/E2F2/TXK/ETV5/KLF6/IRF4/TP73/MAFF/NR4A2/SMAD6/MYBL1/PAX5/ALX4/EBF3/ATF5/ZNF224/KLF10/MEIS3/FOS/SMAD3/ETV4/NR4A1/IER2/ZNF654/RLF/ZNF292/CSRNP1/FOSB/EGR3/EGR1
GO:0008514	organic anion transmembrane transporter activity	135	-0.399933	-1.44879	0.0324277	0.313657	0.287175	2109	tags=21%, list=15%, signal=18%	SLC25A30/SLC26A6/SLC1A4/SLC25A4/SLC66A1/SLC46A1/SLC1A5/SLC38A2/SLC25A29/SFXN3/SLC38A1/SLC7A1/ABCG2/SLC4A7/SLC4A3/SLC23A2/SLC25A45/SLC25A25/SLC7A5/SLC7A5P2/SLC25A19/SLCO4A1/SLC16A3/SFXN1/SLC25A36/SLC1A1/SLC2A14/SLC2A1/SLC6A8
GO:0032452	histone demethylase activity	24	-0.608993	-1.63222	0.0326726	0.313657	0.287175	1880	tags=42%, list=14%, signal=36%	KDM5C/KDM7A/RIOX2/JMJD6/KDM2A/KDM4C/KDM6B/JARID2/KDM4B/KDM3A
GO:0140457	protein demethylase activity	24	-0.608993	-1.63222	0.0326726	0.313657	0.287175	1880	tags=42%, list=14%, signal=36%	KDM5C/KDM7A/RIOX2/JMJD6/KDM2A/KDM4C/KDM6B/JARID2/KDM4B/KDM3A
GO:0004623	phospholipase A2 activity	15	0.612672	1.60777	0.0340347	0.317667	0.290846	1640	tags=27%, list=12%, signal=24%	PLA2G4B/PLA2G7/PLA2G4C/PLA2G12A
GO:0030674	protein-macromolecule adaptor activity	188	-0.368165	-1.38014	0.0340697	0.317667	0.290846	3809	tags=39%, list=28%, signal=28%	SERINC1/TEX261/PDCD6/STX5/SUN2/CUX1/ICE1/SH2B3/DVL2/MLPH/NUP153/RPTOR/STX3/STX12/MMS19/SUN1/COL8A2/FRMD4A/LAT/DAB2/PIK3R1/SHANK1/STX1A/SLC9A3R1/GATAD2A/NCK2/DLG5/TRIM5/IQGAP1/BLNK/SLC9A3R2/ARRB1/EPS8/VHL/SPAG9/HERPUD1/STX6/STX2/SAV1/BCL3/HIP1/GRIP1/BICD1/FSCN1/SARM1/MYH9/SLA2/DOK2/G3BP2/TRIM22/SH3RF1/EPB41L3/PAG1/SLC9A1/CAV2/BIN3/GAS2L1/HOMER2/ZDHHC11/SPSB1/TJP2/AKAP13/HOMER1/SPSB2/RGS14/BAIAP2/S…
GO:0051880	G-quadruplex DNA binding	10	0.667377	1.5508	0.034083	0.317667	0.290846	4	tags=10%, list=0%, signal=10%	PIF1
GO:0004683	calmodulin-dependent protein kinase activity	24	-0.598638	-1.60446	0.0353288	0.326112	0.298578	2417	tags=50%, list=18%, signal=41%	CAMK2G/MAPKAPK2/EEF2K/CAMKK1/PTK2B/CAMK1/ITPKA/CAMK2B/MKNK2/CAMK4/CAMK1D/PNCK
GO:0005126	cytokine receptor binding	157	-0.374613	-1.38277	0.0373134	0.341151	0.312348	2137	tags=28%, list=16%, signal=24%	TRAF1/CXCL16/TNF/TNFSF9/GRB2/TGFB1/SPRED1/VEGFB/PRLR/SMURF2/TGFB3/CLCF1/BAMBI/PLCG1/CCL3L3/SNX25/TNFSF14/IL1B/CRLF2/CRLF2/TRAF4/SYK/IL6R/TNFSF4/DDT/SPRED2/TGFBR1/TLR9/SMAD7/OSM/ITGA5/IL1RAP/IFNB1/SMAD6/IL7/EFNA5/DAB2IP/CXCL14/MIF/SMAD3/OSMR/VEGFA/CCL28/LIF
GO:0031406	carboxylic acid binding	124	-0.405325	-1.4591	0.0389222	0.343384	0.314392	1667	tags=20%, list=12%, signal=18%	STARD5/SLC46A1/RTN4R/PAM/CD44/VDR/TYMS/CASTOR1/NOS3/SESN2/PLOD1/PPARD/GLUL/SIGLEC11/VCAN/P3H2/ID3/RXRA/CEMIP/EGLN1/RARA/P4HA2/SLC1A1/P4HA1/PLOD2
GO:0043177	organic acid binding	125	-0.404352	-1.45701	0.0389222	0.343384	0.314392	1667	tags=20%, list=12%, signal=18%	STARD5/SLC46A1/RTN4R/PAM/CD44/VDR/TYMS/CASTOR1/NOS3/SESN2/PLOD1/PPARD/GLUL/SIGLEC11/VCAN/P3H2/ID3/RXRA/CEMIP/EGLN1/RARA/P4HA2/SLC1A1/P4HA1/PLOD2
GO:0051020	GTPase binding	454	-0.31588	-1.29252	0.0390428	0.343384	0.314392	3327	tags=30%, list=24%, signal=23%	TBXA2R/CDKL5/DOCK2/XPOT/ARHGEF5/LAMTOR5/ARHGEF3/BRK1/DAPK3/PPP6R1/FNIP1/EHD1/XPO5/SOS2/TBC1D25/ARHGEF12/TNFAIP1/EPRS1/FMNL1/ANKRD27/RIN3/RIC1/DIAPH1/ABR/GNB1/RTKN/PLEKHG3/PAK2/CDC42BPB/PLCE1/AFDN/FARP1/PAK1/ROCK2/RASGRP4/FGD2/SERGEF/PICALM/FGD3/FMNL2/RCC1/ANKFY1/ARHGEF10L/TBC1D9B/RAPGEF1/RASGEF1B/RCBTB2/NCKAP1/EXOC5/IQGAP1/DOCK7/KIAA1614/ERC1/XPO6/FMNL3/DENND6B/PARD6G/TBC1D20/MYO1C/EPS8/RASA1/DOC…
GO:0004721	phosphoprotein phosphatase activity	143	-0.387981	-1.41847	0.0392157	0.343384	0.314392	3206	tags=34%, list=23%, signal=26%	ACP1/PPM1N/CTDSP1/PPP2R5D/PTPN9/PPM1E/PTEN/PTPRB/SSU72/PPP3CC/PTPN14/LRRK1/DUSP28/PTPN3/CYCS/CAMK2G/PPP3R1/CTDSPL/CTDSP2/PTP4A2/CDC14B/PPP1CB/PTPRE/DUSP3/PTPRO/CTDSPL2/PTPRU/PTP4A1/PTPRJ/PPP1R3E/DUSP9/LHPP/TNS2/PTPRN2/PDP1/CDC25A/PPTC7/DUSP10/PPP1R3C/PHLPP2/DUSP1/CTDP1/PALD1/DUSP5/DUSP7/DUSP2/PDXP/PPP1R3B
GO:0045236	CXCR chemokine receptor binding	11	0.652309	1.57124	0.0393461	0.343384	0.314392	2082	tags=45%, list=15%, signal=39%	CXCL6/CXCL11/CXCL1/CXCL3/CXCL10
GO:0008083	growth factor activity	70	-0.448602	-1.47103	0.0410509	0.355035	0.325059	1877	tags=33%, list=14%, signal=29%	TGFB1/ARTN/VEGFB/GDF15/NRG1/TGFB3/INHBA/CLCF1/BMP8B/BMP2/FGF10/OSM/JAG2/AREG/TGFA/IL7/CSPG5/GPI/HBEGF/PDGFB/GDF1/VEGFA/LIF
GO:0008009	chemokine activity	26	0.509871	1.54337	0.0422207	0.361892	0.331337	691	tags=23%, list=5%, signal=22%	CCL15/CXCL6/CCL8/CCL19/CCL2/CXCL11
GO:0005506	iron ion binding	73	-0.453981	-1.49494	0.0426929	0.361896	0.331342	436	tags=15%, list=3%, signal=15%	JMJD6/PLOD1/TET2/P3H2/SCD/RRM2/EGLN1/P4HA2/P4HA1/KDM3A/PLOD2
GO:0019888	protein phosphatase regulator activity	69	-0.448256	-1.46532	0.0429752	0.361896	0.331342	2857	tags=27%, list=21%, signal=22%	PPP1R14B/BOD1L1/PPP6R3/ANKLE2/EIF2AK2/PPP1R15B/PPP2R2D/PPP1R27/CALM1/PPP1R16A/PPP1R14C/PPP1R16B/ELFN1/CABIN1/PPP1R15A/MGAT5/PPP2R5B/PPME1/PPP1R3B
GO:0001221	transcription cofactor binding	41	-0.541511	-1.6218	0.0443686	0.370119	0.33887	2542	tags=44%, list=18%, signal=36%	AHR/AR/FOXO3/PPARA/RELA/CHD6/NFATC1/NR4A3/LMO2/NR1D1/NFE2L2/PPARD/NEK6/PER2/BAIAP2/PER1/VGLL4/SMAD3
GO:0070182	DNA polymerase binding	18	-0.641745	-1.62125	0.0447227	0.370119	0.33887	3024	tags=44%, list=22%, signal=35%	FANCI/RAD51/NAT10/CDT1/PTGES3/PCNA/RTEL1/LONP1
GO:0051015	actin filament binding	143	-0.39135	-1.43079	0.0460335	0.374907	0.343253	3391	tags=44%, list=25%, signal=34%	SAMD14/SVIL/CAPZB/ACTR2/TWF1/TMOD1/TPM3/WDR1/DBNL/FMNL1/BLOC1S6/UTRN/AFDN/EEF2/TLN1/FMNL2/ABL2/COTL1/IQGAP1/ARPC1B/FMNL3/MYO19/FHOD1/ARPC1A/MYO1C/SYNE3/TAGLN/CYFIP1/AVIL/GSN/LIMA1/ACTN1/TWF2/HIP1/ANXA6/MICALL2/FSCN1/MYO1F/MYO1B/CORO1C/MYH9/LASP1/MYO1G/PANX1/MYH11/FERMT1/TMEM201/CTNNAL1/TPM4/MYO5A/GAS2L1/ANTXR1/ADD2/MACF1/MARCKSL1/SHROOM2/MPRIP/DBN1/MYO1E/MYH10/FSCN2/ADSS1/XIRP1
GO:0004713	protein tyrosine kinase activity	95	-0.427128	-1.4674	0.0468498	0.374907	0.343253	2639	tags=33%, list=19%, signal=27%	CLK2/TESK1/EIF2AK2/TESK2/ABL2/CSF1R/FGFR1/SRC/DDR2/FER/TIE1/CLK1/FYN/FGFRL1/PTK2B/PDGFRB/SYK/TYRO3/FGR/KIT/TXK/MATK/SLA/PTK2/HIPK2/AATK/DYRK3/FGFR3/MAP2K1/EPHB3/FLT1
GO:0019200	carbohydrate kinase activity	17	-0.629879	-1.56698	0.0470163	0.374907	0.343253	585	tags=41%, list=4%, signal=39%	XYLB/PFKL/RBKS/HK1/PFKP/HK2/PFKFB4
GO:0001046	core promoter sequence-specific DNA binding	42	-0.532537	-1.60956	0.0472175	0.374907	0.343253	1094	tags=26%, list=8%, signal=24%	BAZ2A/PIH1D1/RELA/FOXP1/MMP12/AGO2/SNAPC3/MACROH2A1/KLF10/FOS/KDM3A
GO:0030228	lipoprotein particle receptor activity	14	-0.661557	-1.59927	0.0473588	0.374907	0.343253	2373	tags=50%, list=17%, signal=41%	LRP1/CXCL16/SORL1/OLR1/APOBR/LDLR/VLDLR
GO:0042169	SH2 domain binding	31	-0.548412	-1.54361	0.0479574	0.374907	0.343253	2428	tags=39%, list=18%, signal=32%	LAT2/FGFR1/BLNK/SRC/SYNGR3/PAG1/DAG1/SYK/KIT/PTK2/AFAP1/IRS1
GO:0008509	anion transmembrane transporter activity	195	-0.355524	-1.33994	0.0480349	0.374907	0.343253	2109	tags=21%, list=15%, signal=18%	SLC25A30/SLC9A7/SLC26A6/ANKH/SLC12A8/SLC24A4/CLCN2/ANO9/SLC1A4/SLC25A4/SLC66A1/SLC46A1/SLC1A5/SLC38A2/SLC25A29/SFXN3/ANO6/SLC38A1/SLC9A1/SLC7A1/LRRC8C/ABCG2/SLC24A1/SLC4A7/SLC4A3/VDAC1/SLC23A2/SLC25A45/SLC25A25/SLC7A5/SLC7A5P2/SLC25A19/SLCO4A1/SLC16A3/SFXN1/SLC25A36/ANO7/SLC1A1/SLC2A14/SLC2A1/SLC6A8
GO:0097110	scaffold protein binding	43	-0.526223	-1.60372	0.0489865	0.37925	0.34723	2861	tags=40%, list=21%, signal=31%	SHANK1/ITPR2/NCK2/SRC/BRAF/DYNLL2/DLL1/DLG4/P2RY1/PANX1/CAV2/NOS3/LRP4/VIM/BAIAP2/SHANK3/MAP2K1
GO:0070851	growth factor receptor binding	88	-0.431037	-1.46798	0.0499195	0.380883	0.348725	2069	tags=36%, list=15%, signal=31%	PTEN/ERN1/TSLP/SLC9A3R1/IL1RN/PDCL3/IL6ST/SRC/NPTN/FER/GRB2/ARTN/HIP1/VEGFB/FYN/IL1B/PTPRJ/PDGFRB/IL6R/TLR9/FGF10/VAV2/RNF126/ITGA5/IL1RAP/AREG/TGFA/IL7/DAB2IP/HBEGF/PDGFB/VEGFA
GO:0015291	secondary active transmembrane transporter activity	129	-0.391627	-1.41157	0.05	0.380883	0.348725	3423	tags=39%, list=25%, signal=30%	SLC39A14/SLC25A18/SLC12A4/SLC12A5/CLCN4/SLC25A6/SLC15A3/MFSD2A/SLC9A5/SLC19A1/SLC2A10/SLC26A7/SLC11A2/SLC16A1/SLC6A12/SLC45A4/SLC25A22/SLC12A6/TMCO3/SLC45A3/SLC25A30/SLC9A7/SLC26A6/ANKH/SLC35E3/SLC12A8/SLC24A4/SLC1A4/SLC1A5/SLC38A2/SLC2A13/SLC8A1/SLC38A1/SLC9A1/MFSD12/SLC24A1/SLC35E4/SLC4A7/SLC4A3/ATP1A3/SLC23A2/SLC41A1/MFSD2B/SLC5A3/SLC7A5/SLC35E1/SLCO4A1/SLC16A3/SLC1A1/SLC5A10/SLC6A8
GO:0008047	enzyme activator activity	423	-0.31205	-1.26568	0.0503876	0.380883	0.348725	3100	tags=27%, list=22%, signal=22%	TBC1D25/DTX3L/ARHGEF12/NRP1/PPP2R5D/DBNL/ANKRD27/ST20/PIK3CA/RIN3/CASP8AP2/CFLAR/ASAP1/ABR/SIPA1L2/PCOLCE2/ARHGAP6/PAK2/GNAQ/RGS10/BCL10/TANK/DDX3X/ADAP1/NF1/SH3PXD2A/ARHGEF10L/CCNK/TBC1D9B/RASA4B/PPP1R12B/IQGAP1/SIPA1L1/MYO9A/RALGAPA2/SMAP2/ASAP2/ARRB1/TBC1D20/GIT1/RGS12/RASA1/DOCK5/RASAL2/OPHN1/APAF1/FAM13B/ATP2A3/RIN2/DOCK4/CALM1/PRKCE/RASA2/PREX1/SGSM2/ARAP1/RASA4/SH3BP1/NOD1/TIAM2/ARHGAP32/R…
GO:0004672	protein kinase activity	437	-0.309017	-1.25879	0.0510856	0.383142	0.350793	3006	tags=30%, list=22%, signal=25%	MAPK9/MLKL/PIK3CA/GRK5/MAPK1/TAF1L/CSNK1A1/ERN1/EPHB4/MAP3K3/DCAF1/RIPK1/BMPR2/PAK2/STK24/CSNK1G1/ACVRL1/CDC42BPB/CCND3/PAK1/CLK2/ROCK2/CDK2/TESK1/LRRK1/EIF2AK2/TESK2/MAP3K21/CHEK1/ABL2/CSF1R/CCNK/BRD4/CAMK2G/CSNK1D/AKT1/MASTL/FGFR1/MAPKAPK2/SRC/PLK3/BRAF/TNIK/DDR2/HUNK/ACVR2B/MAP3K20/PRKCZ/RPS6KA1/SIK2/GRK4/EEF2K/TRIM28/FER/CAMKK1/STK19/PRKCE/MAP4K4/TIE1/CDK16/CLK1/PRKDC/CDK6/STK17B/TOP1/SRPK3/P…
GO:0005161	platelet-derived growth factor receptor binding	13	-0.673007	-1.57791	0.0521415	0.386629	0.353986	1272	tags=62%, list=9%, signal=56%	IL1R1/PTEN/ERN1/PTPRJ/PDGFRB/ITGA5/PDGFB/VEGFA
GO:0001102	RNA polymerase II activating transcription factor binding	34	-0.537564	-1.55053	0.052356	0.386629	0.353986	2091	tags=38%, list=15%, signal=33%	SIN3A/CTNNB1/EP300/TCF3/ID2/LMO2/NFE2L2/RB1/JUN/HIPK2/FOS/SMAD3/BHLHE40
GO:0051019	mitogen-activated protein kinase binding	32	-0.544401	-1.54536	0.0530973	0.386847	0.354186	1616	tags=38%, list=12%, signal=33%	ARRB2/IQGAP1/MAPKAPK2/NFATC1/PTPRJ/DUSP9/DUSP10/DUSP1/DUSP5/DUSP7/DUSP2/MAPK7
GO:0017016	Ras GTPase binding	343	-0.320963	-1.27977	0.0531915	0.386847	0.354186	3564	tags=34%, list=26%, signal=25%	ROCK1/DVL2/MLPH/DVL1/TNPO1/TBC1D8/TBCK/FGD4/DENND4A/CDKL5/DOCK2/XPOT/ARHGEF5/ARHGEF3/BRK1/DAPK3/PPP6R1/EHD1/XPO5/TBC1D25/ARHGEF12/TNFAIP1/FMNL1/ANKRD27/RIN3/RIC1/DIAPH1/RTKN/PLEKHG3/PAK2/CDC42BPB/PLCE1/AFDN/FARP1/PAK1/ROCK2/RASGRP4/FGD2/SERGEF/PICALM/FGD3/FMNL2/RCC1/ANKFY1/ARHGEF10L/TBC1D9B/RAPGEF1/RASGEF1B/RCBTB2/NCKAP1/EXOC5/IQGAP1/DOCK7/KIAA1614/ERC1/XPO6/FMNL3/DENND6B/PARD6G/TBC1D20/MYO1C/EPS…
GO:0045499	chemorepellent activity	18	-0.629792	-1.59105	0.0536673	0.387373	0.354667	1564	tags=61%, list=11%, signal=54%	DPP4/NRG1/SEMA4C/SEMA6A/SEMA4D/SEMA3D/SEMA3G/SEMA7A/EFNA5/SEMA3F/SEMA4B
GO:0008324	cation transmembrane transporter activity	310	-0.320088	-1.27343	0.0541612	0.38802	0.35526	2501	tags=24%, list=18%, signal=20%	SLC39A1/TRPM4/SLC12A6/ITPR1/TMCO3/MAGT1/CACNB1/SLC45A3/TCIRG1/CNNM2/TRPC1/SLC9A7/ATP2A3/SLC12A8/ATP6V1C2/SLC24A4/ATP1A1/SLC1A4/TRPV1/KCNAB2/SLC66A1/ANXA6/SLC46A1/SLC1A5/SLC38A2/PIEZO1/HCN2/SLC25A29/SLC2A13/KCNN4/ITGAV/SFXN3/SLC8A1/ANO6/CNR1/CALHM6/SLC30A4/PANX1/PTK2B/NCS1/SLC38A1/CHRNA5/SLC9A1/HCN3/SLC7A1/ITPR3/SLC31A1/PKD1/ABCG2/RASA3/SHROOM2/SLC24A1/SLC4A7/PKD2/GRIA3/KCNC3/KCNJ14/ATP1A3/SLC23A2…
GO:0003924	GTPase activity	243	-0.346227	-1.34545	0.0561128	0.399025	0.365335	2761	tags=25%, list=20%, signal=20%	GNB1/ARF6/RAB6C/RAB6D/GNAQ/RGS10/SEPTIN8/RAB7A/RAB2B/DDX3X/EEF2/SEPTIN7/RRAGA/TUBB2A/TUBB3/RAC2/RGS12/RASA1/TUBA4A/TSR1/SEPTIN9/RAP2A/RAP1A/MX1/RAB31/ATL1/GNA13/RAB6A/RGS19/RAB7B/AGAP1/TPPP/RASL10A/RAB3B/RRAGD/MX2/SEPTIN1/RAB8B/RASL11A/GNB5/RHOBTB2/SEPTIN3/EEF1A2/RAC3/RHOF/GEM/RGS14/RRAD/SEPTIN4/GNA15/GNG4/RAB20/SEPTIN5/ADSS1/RAB17/ARL4C/RHOB/RGS13/RGS16/RGS2/RGS1
GO:0102567	phospholipase A2 activity (consuming 1,2-dipalmitoylphosphatidylcholine)	11	0.638503	1.53798	0.0574468	0.400884	0.367038	1640	tags=27%, list=12%, signal=24%	PLA2G4B/PLA2G4C/PLA2G12A
GO:0102568	phospholipase A2 activity consuming 1,2-dioleoylphosphatidylethanolamine)	11	0.638503	1.53798	0.0574468	0.400884	0.367038	1640	tags=27%, list=12%, signal=24%	PLA2G4B/PLA2G4C/PLA2G12A
GO:0045309	protein phosphorylated amino acid binding	44	-0.503428	-1.53507	0.0576271	0.400884	0.367038	3070	tags=41%, list=22%, signal=32%	PIK3R1/MAPK1/PLCG2/NCK2/ABL2/PTPN3/CRKL/ARRB1/RASA1/GRB2/PIK3R3/SOCS3/SYK/SH3BP2/FGR/VAV2/SHB/IRS1
GO:0005041	low-density lipoprotein particle receptor activity	12	-0.671811	-1.53952	0.0588235	0.406263	0.371962	2373	tags=50%, list=17%, signal=41%	LRP1/CXCL16/SORL1/OLR1/LDLR/VLDLR
GO:0030215	semaphorin receptor binding	16	-0.627158	-1.54006	0.0603291	0.409042	0.374507	1703	tags=56%, list=12%, signal=49%	SH3BP1/SEMA4C/SEMA6A/SEMA4D/SEMA3D/SEMA3G/SEMA7A/SEMA3F/SEMA4B
GO:0043422	protein kinase B binding	10	-0.69892	-1.53226	0.0603774	0.409042	0.374507	2726	tags=40%, list=20%, signal=32%	ARRB2/BCL10/APPL1/RARA
GO:0005518	collagen binding	46	-0.505535	-1.55733	0.0605042	0.409042	0.374507	2758	tags=35%, list=20%, signal=28%	PCOLCE2/PAK1/ITGB1/MRC2/DDR2/CD44/CTSB/SPARC/ANTXR1/MMP12/COL5A3/SMAD7/FN1/LOX/SMAD3/PDGFB
GO:0031267	small GTPase binding	354	-0.31547	-1.2601	0.0619236	0.411576	0.376826	3564	tags=34%, list=26%, signal=26%	ROCK1/DVL2/MLPH/DVL1/TNPO1/TBC1D8/TBCK/FGD4/DENND4A/CDKL5/DOCK2/XPOT/ARHGEF5/ARHGEF3/BRK1/DAPK3/PPP6R1/EHD1/XPO5/TBC1D25/ARHGEF12/TNFAIP1/FMNL1/ANKRD27/RIN3/RIC1/DIAPH1/RTKN/PLEKHG3/PAK2/CDC42BPB/PLCE1/AFDN/FARP1/PAK1/ROCK2/RASGRP4/FGD2/SERGEF/PICALM/FGD3/FMNL2/RCC1/ANKFY1/ARHGEF10L/TBC1D9B/RAPGEF1/RASGEF1B/RCBTB2/NCKAP1/EXOC5/IQGAP1/DOCK7/KIAA1614/ERC1/XPO6/FMNL3/DENND6B/PARD6G/TBC1D20/MYO1C/EPS…
GO:0008525	phosphatidylcholine transporter activity	11	-0.676402	-1.50284	0.0620301	0.411576	0.376826	1582	tags=45%, list=11%, signal=40%	PITPNA/ABCA1/ABCB4/PITPNM2/ABCB1
GO:0016791	phosphatase activity	215	-0.343076	-1.30544	0.0635838	0.411576	0.376826	3149	tags=32%, list=23%, signal=25%	NT5C3A/PPM1N/CTDSP1/PPP2R5D/PTPN9/PPM1E/PTEN/PTPRB/SSU72/PPP3CC/PTPN14/PFKFB3/PIP4P2/LRRK1/DUSP28/NT5M/PTPN3/CYCS/CAMK2G/PPP3R1/CTDSPL/CTDSP2/SACM1L/PTP4A2/CDC14B/ATP1A1/PPP1CB/BPNT2/MTMR12/PTPRE/DUSP3/PTPRO/ACP6/CTDSPL2/FBP1/PTPRU/PTP4A1/INPP5A/INPP4B/PTPRJ/PXYLP1/PPP1R3E/LPIN2/DUSP9/LHPP/TNS2/SYNJ2/PTPRN2/NOCT/PDP1/CDC25A/NT5DC3/PPTC7/DUSP10/INPP5D/PPP1R3C/PHLPP2/DUSP1/CTDP1/EPHX2/PALD1/DUSP5/D…
GO:0051537	2 iron, 2 sulfur cluster binding	19	0.536194	1.48386	0.0637813	0.411576	0.376826	3211	tags=42%, list=23%, signal=32%	FDX2/FECH/ISCA2/CIAPIN1/FDX1/AIFM3/NDUFS1/ISCU
GO:0051536	iron-sulfur cluster binding	63	0.391048	1.40789	0.0638821	0.411576	0.376826	4064	tags=52%, list=29%, signal=37%	FDX2/FECH/ERCC2/ISCA2/CDK5RAP1/KIF4A/EXO5/ETFDH/ABAT/KIF4B/CIAPIN1/FDX1/CIAO3/NUBPL/LIAS/AIFM3/NDUFS2/NDUFS1/ELP3/NFS1/RSAD1/CDKAL1/MUTYH/ISCU/BOLA2/TYW1B/NDUFS8/NUBP1/NFU1/NDUFS7/SDHB/NUBP2/NDUFV1
GO:0051540	metal cluster binding	63	0.391048	1.40789	0.0638821	0.411576	0.376826	4064	tags=52%, list=29%, signal=37%	FDX2/FECH/ERCC2/ISCA2/CDK5RAP1/KIF4A/EXO5/ETFDH/ABAT/KIF4B/CIAPIN1/FDX1/CIAO3/NUBPL/LIAS/AIFM3/NDUFS2/NDUFS1/ELP3/NFS1/RSAD1/CDKAL1/MUTYH/ISCU/BOLA2/TYW1B/NDUFS8/NUBP1/NFU1/NDUFS7/SDHB/NUBP2/NDUFV1
GO:0008194	UDP-glycosyltransferase activity	90	-0.412287	-1.41767	0.0641026	0.411576	0.376826	2179	tags=27%, list=16%, signal=23%	B3GNT9/GALNT4/UGGT2/GBGT1/CSGALNACT1/B4GALT5/B4GALT1/B3GNT2/MGAT1/CHSY3/LFNG/POGLUT3/MGAT5B/UGT8/B3GNT5/COLGALT2/MFNG/MGAT5/PIGH/HAS3/XYLT1/PIGA/CHSY1/GYS1
GO:0016922	nuclear receptor binding	87	-0.420809	-1.43071	0.0643087	0.411576	0.376826	2385	tags=28%, list=17%, signal=23%	CNOT1/ARRB1/SRC/TMF1/HMGA1/TRERF1/STRN/BAZ2A/CTNNB1/EP300/GRIP1/ARID5A/NR4A3/VDR/FOXP1/JUND/NCOA3/PCNA/KDM4C/NR4A2/RXRA/SMAD3/NR4A1/KDM3A
GO:0000900	translation repressor activity, mRNA regulatory element binding	13	-0.653867	-1.53303	0.0651769	0.41437	0.379385	2129	tags=54%, list=15%, signal=46%	CPEB4/PAIP2/DHFR/DHFRP1/TYMS/CPEB2/RARA
GO:0043495	protein-membrane adaptor activity	12	-0.660576	-1.51378	0.0661765	0.416257	0.381112	3759	tags=75%, list=27%, signal=55%	PDCD6/SUN2/NUP153/SUN1/SLC9A3R1/SLC9A3R2/MYH9/EPB41L3/SPAG4
GO:0020037	heme binding	57	0.381815	1.34287	0.0665083	0.416257	0.381112	1557	tags=23%, list=11%, signal=20%	HMOX1/TDO2/SLC48A1/CYP27A1/CYP51A1/IDO1/HEBP1/SUOX/CYP3A5/STEAP4/GUCY1A2/CYP19A1/CYB561D1
GO:0015294	solute:cation symporter activity	43	-0.500011	-1.52384	0.0675676	0.416257	0.381112	3648	tags=51%, list=26%, signal=38%	SLC17A5/SLC12A2/SLC39A14/SLC12A4/SLC12A5/MFSD2A/SLC2A10/SLC11A2/SLC6A12/SLC45A4/SLC12A6/SLC45A3/SLC12A8/SLC38A2/SLC2A13/SLC38A1/SLC4A7/SLC23A2/SLC5A3/SLC1A1/SLC5A10/SLC6A8
GO:0003785	actin monomer binding	16	-0.618273	-1.51824	0.0676417	0.416257	0.381112	3569	tags=56%, list=26%, signal=42%	TMSB15A/TWF1/ABL2/LIMA1/PRKCE/TWF2/NOS3/MTSS2/MTSS1
GO:0046965	retinoid X receptor binding	15	-0.624868	-1.51307	0.0676417	0.416257	0.381112	4797	tags=73%, list=35%, signal=48%	NCOA6/NSD1/NCOA1/FUS/NCOR2/TACC1/NRIP1/HMGA1/ARID5A/VDR/NR4A2
GO:0005096	GTPase activator activity	226	-0.337648	-1.29428	0.0687679	0.420492	0.38499	2797	tags=28%, list=20%, signal=23%	ABR/SIPA1L2/ARHGAP6/GNAQ/RGS10/ADAP1/NF1/ARHGEF10L/TBC1D9B/RASA4B/IQGAP1/SIPA1L1/MYO9A/RALGAPA2/SMAP2/ASAP2/ARRB1/TBC1D20/GIT1/RGS12/RASA1/DOCK5/RASAL2/OPHN1/FAM13B/RIN2/DOCK4/RASA2/PREX1/SGSM2/ARAP1/RASA4/SH3BP1/TIAM2/ARHGAP32/RAP1GAP2/ARHGAP18/TBC1D24/SYDE2/TBC1D17/AGAP1/ARHGAP31/RUNDC1/TBC1D10A/ACAP1/ARHGAP26/JUN/RASA3/CHML/GNB5/MTSS2/ARHGAP22/THY1/STARD8/RIN1/RGS14/ARHGEF19/TBC1D22A/DAB2IP/TB…
GO:0016705	oxidoreductase activity, acting on paired donors, with incorporation or reduction of molecular oxygen	88	-0.41557	-1.41531	0.0692432	0.420718	0.385197	1754	tags=27%, list=13%, signal=24%	KDM7A/ASPH/PAM/FADS1/RIOX2/FADS2/JMJD6/NOS3/PLOD1/TET2/DEGS1/KMO/KDM2A/KDM4C/P3H2/SCD/SQLE/PTGS2/ALKBH5/EGLN1/P4HA2/KDM4B/P4HA1/PLOD2
GO:0030695	GTPase regulator activity	253	-0.329714	-1.28174	0.0697674	0.421237	0.385672	2797	tags=28%, list=20%, signal=22%	ABR/SIPA1L2/RTKN/ARHGAP6/GNAQ/RGS10/ADAP1/NF1/ARHGEF10L/TBC1D9B/RASA4B/IQGAP1/SIPA1L1/MYO9A/RALGAPA2/SMAP2/ASAP2/ARRB1/TBC1D20/GIT1/RGS12/RASA1/DOCK5/RASAL2/OPHN1/FAM13B/RIN2/DOCK4/RASA2/PREX1/SGSM2/ARAP1/RASA4/SH3BP1/IPO5/TIAM2/ARHGAP32/RAP1GAP2/ARHGAP18/TBC1D24/SYDE2/RALGDS/TBC1D17/AGAP1/ARHGAP31/RUNDC1/GPSM1/TBC1D10A/ACAP1/SESN2/CPEB2/ARHGAP26/JUN/RASA3/CHML/GNB5/MTSS2/ARHGAP22/THY1/STARD8/RIN…
GO:0000979	RNA polymerase II core promoter sequence-specific DNA binding	20	-0.585155	-1.50443	0.0705467	0.42328	0.387543	548	tags=15%, list=4%, signal=14%	MACROH2A1/FOS/KDM3A
GO:0004622	lysophospholipase activity	16	0.548889	1.47002	0.0725275	0.428918	0.392705	2394	tags=31%, list=17%, signal=26%	PLA2G4B/ABHD4/PLA2G4C/LYPLAL1/LYPLA2
GO:0038024	cargo receptor activity	44	-0.482759	-1.47205	0.0728814	0.428918	0.392705	2373	tags=52%, list=17%, signal=43%	SCARB1/LRP6/LOXL4/MRC1/INSR/SCARB2/DAB2/MSR1/LRP1/ITGAM/CXCL16/SORL1/ABCA1/OLR1/SSC5D/COLEC12/TFR2/APOBR/LDLR/SCARF1/ACKR3/VLDLR/TFRC
GO:0019838	growth factor binding	87	-0.41454	-1.40939	0.073955	0.428918	0.392705	3533	tags=46%, list=26%, signal=34%	HYAL2/ACVR2A/SRPX2/IGF1R/IGFBPL1/INSR/IL1R1/GLG1/HTRA3/NRP1/SORT1/BMPR2/NRROS/IL1RN/ACVRL1/IL6ST/CEP57/FGFR1/ACVR2B/IL10RA/TWSG1/IGFBP4/ITGAV/TGFB3/FGFRL1/CD109/RHBDF2/PDGFRB/ACVR1B/IL6R/TGFBR1/IL2RB/IGFBP5/VASN/DUSP1/ACVR1C/FGFR3/PDGFB/OSMR/FLT1
GO:0046906	tetrapyrrole binding	64	0.377401	1.36327	0.0742574	0.428918	0.392705	1557	tags=22%, list=11%, signal=19%	HMOX1/TDO2/SLC48A1/CYP27A1/CYP51A1/IDO1/HEBP1/SUOX/CYP3A5/MMACHC/STEAP4/GUCY1A2/CYP19A1/CYB561D1
GO:0070888	E-box binding	32	-0.516901	-1.4673	0.0743363	0.428918	0.392705	2542	tags=41%, list=18%, signal=33%	AHR/TCF12/ARNTL2/ZEB1/TCF3/NR1D1/HES1/SNAI2/TFAP4/TWIST1/PER1/SNAI1/BHLHE40
GO:0046873	metal ion transmembrane transporter activity	187	-0.346136	-1.29771	0.0745614	0.428918	0.392705	2501	tags=27%, list=18%, signal=22%	SLC39A1/TRPM4/SLC12A6/ITPR1/MAGT1/CACNB1/CNNM2/TRPC1/SLC9A7/ATP2A3/SLC12A8/SLC24A4/ATP1A1/TRPV1/KCNAB2/ANXA6/SLC38A2/HCN2/KCNN4/ITGAV/SLC8A1/CNR1/SLC30A4/PANX1/NCS1/SLC38A1/SLC9A1/HCN3/ITPR3/SLC31A1/PKD1/RASA3/SHROOM2/SLC24A1/SLC4A7/PKD2/KCNC3/KCNJ14/ATP1A3/SLC23A2/KCNMA1/SLC41A1/ATP7A/SCN4B/KCNQ3/SLC5A3/CACNB4/SLC1A1/SLC5A10/SLC6A8
GO:0030247	polysaccharide binding	14	-0.622011	-1.50367	0.0746812	0.428918	0.392705	1192	tags=36%, list=9%, signal=33%	PPP1R3E/PPP1R3C/PPP1R3F/PPP1R3G/PPP1R3B
GO:0051010	microtubule plus-end binding	19	0.518149	1.43392	0.0751708	0.428918	0.392705	840	tags=16%, list=6%, signal=15%	KNSTRN/KIF18A/MAPRE3
GO:0017048	Rho GTPase binding	133	-0.370528	-1.34087	0.0765766	0.428918	0.392705	3847	tags=52%, list=28%, signal=38%	DOCK11/DIAPH3/ARHGEF11/ARHGEF18/MYO9B/SRGAP2/RCC2/NCKAP1L/PLEKHG2/IQGAP2/DIAPH2/VAV3/CYRIB/ARHGEF17/SRGAP2C/ROCK1/DVL2/DVL1/FGD4/CDKL5/DOCK2/ARHGEF5/ARHGEF3/BRK1/DAPK3/PPP6R1/ARHGEF12/TNFAIP1/FMNL1/DIAPH1/RTKN/PLEKHG3/PAK2/CDC42BPB/FARP1/PAK1/ROCK2/FGD2/FGD3/FMNL2/ARHGEF10L/NCKAP1/IQGAP1/DOCK7/KIAA1614/FMNL3/PARD6G/EPS8/CYFIP1/DOCK4/KCTD10/PREX1/SH3BP1/ARHGEF16/TIAM2/TRIO/CORO1C/GARRE1/CYRIA/ITPK…
GO:0005319	lipid transporter activity	81	-0.411088	-1.3811	0.0766721	0.428918	0.392705	1667	tags=21%, list=12%, signal=19%	STARD5/PITPNA/ABCA1/ANO6/GRAMD1B/ABCB4/PLEKHA8P1/PITPNM2/TNFAIP8L3/ABCB1/MFSD2B/SPNS2/PLSCR3/PRELID2/PLEKHA8/ANO7/SLC2A1
GO:0016769	transferase activity, transferring nitrogenous groups	15	-0.614701	-1.48845	0.0767824	0.428918	0.392705	2376	tags=53%, list=17%, signal=44%	GFPT2/AMT/BCAT1/OAT/BCAT2/GAPDH/GPT2/GATM
GO:0008170	N-methyltransferase activity	84	0.347182	1.30496	0.0769231	0.428918	0.392705	3155	tags=35%, list=23%, signal=27%	ETFBKMT/FDXACB1/METTL18/SETDB2/EEF2KMT/PRMT6/FAM86C1P/ANTKMT/PRMT3/TFB1M/HNMT/ZNF711/SETD1B/ZCCHC4/TFB2M/SETD6/RAMAC/TRMT1L/METTL5/TRMO/MEN1/VCPKMT/TRMT11/N6AMT1/METTL21A/METTL22/NDUFAF7/METTL16/ATPSCKMT
GO:0019905	syntaxin binding	56	0.38391	1.34491	0.0772947	0.428918	0.392705	1622	tags=14%, list=12%, signal=12%	UNC13A/SYT3/NAPB/CACNA1A/SEC22B/HECTD3/TXLNB/VPS11
GO:0004896	cytokine receptor activity	56	-0.454302	-1.43727	0.0782313	0.431621	0.395179	2257	tags=44%, list=16%, signal=37%	CRLF1/CCR7/IL7R/IL10RA/CXCR3/IL4R/IFNAR1/F3/CX3CR1/IFNAR2/PRLR/IFNGR2/CD44/CRLF2/CRLF2/CSF2RA/IL3RA/CSF2RA/IL3RA/IL6R/IL2RB/IL1RAP/ACKR3/GPR35/OSMR/CXCR4
GO:1990782	protein tyrosine kinase binding	66	-0.439374	-1.42238	0.0788591	0.432598	0.396074	3070	tags=32%, list=22%, signal=25%	PIK3R1/PTEN/PTPN14/BMPR2/ITGB1/BLNK/DOCK4/ARTN/DUSP3/YWHAG/ARHGEF16/NRG1/DOK2/PLCG1/LRP4/PCNA/TJP2/PITPNM2/NEDD9/IRS1/CASS4
GO:0003951	NAD+ kinase activity	14	-0.614542	-1.48561	0.0801457	0.437158	0.400249	1292	tags=36%, list=9%, signal=32%	SPHK1/DGKE/CERK/DGKI/DGKG
GO:0043621	protein self-association	42	-0.490289	-1.48187	0.0809444	0.437548	0.400606	2880	tags=38%, list=21%, signal=30%	RSAD2/SLC9A3R1/BCL10/MYD88/ATXN1/FHOD1/CCDC88C/ADAM8/KCTD9/FOXP1/TNFAIP3/SPTBN5/MALT1/SHANK3/PLSCR3/SLC2A1
GO:0042805	actinin binding	20	-0.574833	-1.47789	0.0811287	0.437548	0.400606	2622	tags=50%, list=19%, signal=41%	NFKB1/PDLIM1/RELA/CSRP1/MICALL2/PDLIM4/PDLIM2/DAG1/PKD2/RARA
GO:0051400	BH domain binding	10	-0.683418	-1.49827	0.0830189	0.445241	0.407649	1198	tags=40%, list=9%, signal=37%	MCL1/BCL2L2/BCL2A1/BOK
GO:0034185	apolipoprotein binding	12	-0.647671	-1.48421	0.0845588	0.45098	0.412904	4280	tags=75%, list=31%, signal=52%	CANX/LRP8/SCARB1/LRP6/HSPD1/LRP1/ABCA1/LRP4/VLDLR
GO:0046624	sphingolipid transporter activity	12	-0.643749	-1.47522	0.0863971	0.458239	0.41955	2011	tags=58%, list=15%, signal=50%	ABCA2/ABCA1/PLEKHA8P1/ABCB1/MFSD2B/SPNS2/PLEKHA8
GO:0004601	peroxidase activity	27	-0.515116	-1.41327	0.0870337	0.459079	0.420319	444	tags=11%, list=3%, signal=11%	IPCEF1/PTGS2/LPO
GO:0052689	carboxylic ester hydrolase activity	86	0.339272	1.28017	0.0876289	0.459692	0.420881	2394	tags=23%, list=17%, signal=19%	PLA2G4B/PNPLA1/TARS2/PAFAH2/PLA2G7/PNPLA4/DTD2/ABHD8/PGAP1/ABHD4/ABHD16A/PLA2G4C/DPH7/ABHD10/PLA2G12A/LYPLAL1/DTD1/ABHD15/PTRH1/LYPLA2
GO:0016651	oxidoreductase activity, acting on NAD(P)H	85	0.357549	1.34384	0.0882332	0.460347	0.42148	3941	tags=45%, list=29%, signal=32%	TXNRD1/NQO1/NDUFC2-KCTD14/AIFM2/CBR1/CRYZ/GSR/RNLS/NQO2/DLD/AIFM1/TXNRD3/FMO5/POR/DHRS4/TP53I3/NDUFB7/CYB5R2/TXN/NDUFAF2/CYB5R1/NDUFS2/NDUFS1/CYB5R4/CRYZL1/NDUFS4/NDUFA9/NDOR1/COX15/NDUFS8/NDUFV3/NXN/NDUFA13/NDUFS7/NCF4/NDUFC2/DCXR/NDUFS3
GO:0008013	beta-catenin binding	62	-0.434826	-1.40179	0.0898502	0.462332	0.423298	2818	tags=39%, list=20%, signal=31%	TCF7L1/SLC9A3R1/SUFU/NUMB/DLG5/AJAP1/AR/SLC9A3R2/FOXO3/CTNNB1/EP300/GRIP1/PTPRU/LZIC/PXN/PTPRJ/VCL/SHROOM2/TCF7/SMAD7/CDH2/NR4A2/KDM6B/SMAD3
GO:0042803	protein homodimerization activity	481	-0.294191	-1.20873	0.0901126	0.462332	0.423298	1766	tags=15%, list=13%, signal=14%	BARD1/HIP1/ZBTB4/ZBTB38/TCF3/PTPRO/NOD1/GDF15/CISD2/DPP4/PDLIM4/XPNPEP1/MYH9/ANO6/TRIM22/NR4A3/STK10/CAV2/TPM4/TPPP/PANK1/MCL1/LRRFIP1/HES1/ADD2/LHPP/ATF3/CAMK2B/CRPPA/LRP4/ABCG2/IL6R/TFAP4/BCL2L2/BCL2A1/RAB11FIP4/TRIM8/MTHFD1L/PDXK/TWIST1/SNX9/TLR9/ADCY8/KIT/PKD2/MSH2/VAPB/EPHX2/GRPEL1/RRM2/TREX1/ABCB9/TBC1D22A/DAB2IP/WDR54/ZBTB1/BOK/PTGS2/S100A10/SMAD3/ENO1/ADRB2/PDGFB/TPI1/VEGFA/TREX2/PDXP/BHL…
GO:0003714	transcription corepressor activity	157	-0.349329	-1.28944	0.0910448	0.462332	0.423298	2251	tags=21%, list=16%, signal=18%	RERE/SIAH2/TRERF1/PARP9/SIN3A/TRIM28/TOB2/SFMBT1/ARID5A/TRIM22/RIOX2/SFMBT2/RYBP/CITED2/TAF9B/ZMYND8/IRF2BP2/SAP30/E2F7/PPP1R13L/TLE3/E2F8/BCOR/CCND1/HIPK2/NAB2/ZNF653/MIDEAS/IRF2BPL/HDAC4/HDAC3/LIMD1/BHLHE40
GO:0008144	drug binding	67	-0.424773	-1.379	0.0910624	0.462332	0.423298	2401	tags=30%, list=17%, signal=25%	PPP3R1/PPARA/SMO/DHFR/DHFRP1/FSCN1/NFATC1/CNR1/PPIF/CHKA/FASN/TYMS/MT2A/PPIAL4A/PPARD/NAMPT/FKBP2/PNP/RARA/CXCR4
GO:0016879	ligase activity, forming carbon-nitrogen bonds	42	-0.468734	-1.41672	0.0910624	0.462332	0.423298	897	tags=19%, list=7%, signal=18%	GLUL/GATC/PAICS/MTHFD1L/TTLL11/ADSS1/ASNS/RIMKLA
GO:0140375	immune receptor activity	75	-0.404362	-1.34219	0.0915033	0.462332	0.423298	2257	tags=36%, list=16%, signal=30%	CRLF1/CCR7/IL7R/IL10RA/CXCR3/IL4R/IFNAR1/F3/CX3CR1/IFNAR2/PRLR/IFNGR2/CD44/CRLF2/CRLF2/CSF2RA/IL3RA/CSF2RA/IL3RA/IL6R/IL2RB/C5AR2/IL1RAP/ACKR3/FCGR2B/GPR35/OSMR/CXCR4
GO:0009055	electron transfer activity	85	0.337646	1.26903	0.0930233	0.464928	0.425674	2339	tags=24%, list=17%, signal=20%	FDX2/IDO1/GLRX/TXNRD1/ME1/AIFM2/GSR/STEAP4/NQO2/CYP19A1/TXNRD3/ETFDH/POR/CIAPIN1/COX11/FDX1/AKR1A1/NDUFAF2/GFUS/SURF1
GO:0016846	carbon-sulfur lyase activity	10	0.608668	1.41437	0.0932203	0.464928	0.425674	1954	tags=30%, list=14%, signal=26%	SCLY/HCCS/KYAT3
GO:0016423	tRNA (guanine) methyltransferase activity	13	0.572037	1.43775	0.0946237	0.464928	0.425674	2492	tags=46%, list=18%, signal=38%	TRMT10A/TRMT5/TRMT1L/THUMPD2/TRMT10C/TRMT11
GO:0017046	peptide hormone binding	18	0.517365	1.41194	0.0948081	0.464928	0.425674	1242	tags=22%, list=9%, signal=20%	EDNRB/CALCRL/OXTR/SLC40A1
GO:0005509	calcium ion binding	346	-0.303197	-1.20772	0.0949198	0.464928	0.425674	2631	tags=27%, list=19%, signal=22%	RASGRP4/NECAB3/CAPN12/EPS15L1/SWAP70/S100A1/FLG/TRPM4/CDH23/TBC1D9B/PPP3R1/ITPR1/IQGAP1/FKBP9/LRP1/HEG1/EHD4/CGREF1/BRAF/ANXA11/SPOCK1/MASP2/EEF2K/CCDC47/DLL1/CLSTN3/GSN/CELSR3/MATN2/ACTN1/MAN1C1/CALM1/CELSR2/ITGB1BP2/SNED1/PCLO/ASPH/ANXA6/CAPN2/CDH24/PAM/FAT1/SLC8A1/ADAM8/ADGRE3/EHD2/EFEMP2/NKD1/FBLN1/PLCG1/NCS1/CD93/TPM4/DSC3/SPARC/MYO5A/ITPR3/IDS/ADGRE5/CELSR1/NOTCH1/MACF1/DAG1/LRP4/PCDHGC3/PC…
GO:1904047	S-adenosyl-L-methionine binding	14	0.559563	1.43055	0.0949227	0.464928	0.425674	2628	tags=50%, list=19%, signal=41%	TSR3/METTL3/ZCCHC4/METTL5/METTL17/N6AMT1/PCIF1
GO:0005507	copper ion binding	36	0.422475	1.34309	0.0959233	0.467443	0.427977	3052	tags=39%, list=22%, signal=30%	MOXD1/SCO2/COMMD1/S100A12/CUTC/SCO1/COX11/COA6/LACC1/ATOX1/S100A13/ATP7B/P2RX4/CCS
GO:0019199	transmembrane receptor protein kinase activity	48	-0.458245	-1.42042	0.0972696	0.470025	0.430341	3583	tags=50%, list=26%, signal=37%	EPHB1/ACVR2A/RET/IGF1R/INSR/NRP1/EPHB4/BMPR2/ACVRL1/CSF1R/FGFR1/DDR2/ACVR2B/TIE1/FGFRL1/PDGFRB/ACVR1B/TYRO3/TGFBR1/KIT/ACVR1C/FGFR3/EPHB3/FLT1
GO:0015075	ion transmembrane transporter activity	445	-0.296036	-1.20694	0.0979644	0.470025	0.430341	2501	tags=22%, list=18%, signal=19%	SLC39A1/ABCC4/TRPM4/SLC12A6/ITPR1/TMCO3/VDAC2/SLC43A2/MAGT1/CACNB1/SLC45A3/TCIRG1/CNNM2/TRPC1/GABRR2/SLC25A30/SLC9A7/SLC26A6/ANKH/ATP2A3/SLC12A8/ATP6V1C2/SLC24A4/CLCN2/ATP1A1/ANO9/SLC1A4/SLC25A4/TRPV1/KCNAB2/SLC66A1/ANXA6/SLC46A1/SLC1A5/SLC38A2/PIEZO1/HCN2/SLC25A29/SLC2A13/KCNN4/ATP11B/ITGAV/SFXN3/PLP2/SLC8A1/ANO6/CNR1/LASP1/CALHM6/SLC30A4/PANX1/PTK2B/NCS1/SLC38A1/CHRNA5/SLC9A1/HCN3/SLC7A1/ITPR3/…
GO:0050145	nucleoside monophosphate kinase activity	16	-0.585453	-1.43764	0.0987203	0.470025	0.430341	1457	tags=31%, list=11%, signal=28%	CMPK2/AK1/AK2/TJP2/AK4
GO:0022853	active ion transmembrane transporter activity	125	-0.362306	-1.30551	0.0988024	0.470025	0.430341	3430	tags=35%, list=25%, signal=26%	ATP13A2/SLC39A14/SLC12A4/ATP1B1/SLC12A5/CLCN4/SLC25A6/MFSD2A/SLC9A5/SLC19A1/SLC2A10/SLC26A7/SLC11A2/SLC6A12/SLC45A4/ABCC4/SLC12A6/TMCO3/SLC45A3/TCIRG1/SLC9A7/SLC26A6/ATP2A3/SLC12A8/ATP6V1C2/SLC24A4/ATP1A1/SLC38A2/SLC2A13/SLC8A1/SLC38A1/SLC9A1/SLC24A1/SLC4A7/SLC4A3/ATP1A3/SLC23A2/SLC41A1/ATP7A/SLC5A3/SLCO4A1/SLC1A1/SLC5A10/SLC6A8
GO:0019783	ubiquitin-like protein-specific protease activity	16	0.523228	1.4013	0.0989011	0.470025	0.430341	2851	tags=50%, list=21%, signal=40%	COPS4/SENP3/USP21/USPL1/SENP8/SENP7/UCHL3/USP43
GO:0017124	SH3 domain binding	94	-0.3801	-1.30746	0.100324	0.472643	0.432738	1967	tags=23%, list=14%, signal=20%	SGIP1/DOCK4/BCAR1/GRB2/ITGB1BP2/SH3BP1/SH3KBP1/ARHGAP31/AFAP1L1/NCF1/EVL/SYNJ2/SH3BP2/INPP5D/SH3BP5/ENAH/SHANK3/ABI2/NCKIPSD/DAB2IP/AFAP1/PLSCR3
GO:0016408	C-acyltransferase activity	12	0.584104	1.44432	0.100437	0.472643	0.432738	68	tags=8%, list=0%, signal=8%	SPTLC3
GO:0019955	cytokine binding	87	-0.393374	-1.33743	0.101286	0.474316	0.434269	2767	tags=42%, list=20%, signal=34%	BMPR2/NRROS/IL1RN/ACVRL1/TMC8/CCR1/IL6ST/CSF1R/ITGB1/CRLF1/CCR7/IL10RA/CXCR3/TWSG1/IFNAR1/CX3CR1/PRLR/ITGAV/PLP2/TGFB3/CD109/CRLF2/CRLF2/NBL1/CSF2RA/IL3RA/CSF2RA/IL3RA/IL6R/TGFBR1/IL2RB/KIT/VASN/ACKR3/ZFP36/TNFRSF1B/OSMR/CXCR4
GO:0016860	intramolecular oxidoreductase activity	40	-0.463165	-1.38716	0.102867	0.479379	0.438905	848	tags=18%, list=6%, signal=16%	PTGES3/DDT/MPI/MIF/GPI/TPI1/ERO1A
GO:0005347	ATP transmembrane transporter activity	21	-0.542896	-1.41265	0.104895	0.48647	0.445397	3419	tags=45%, list=25%, signal=34%	SLC25A18/SLC25A6/SLC25A23/SLC25A22/SLC25A4/SLC25A29/SLC25A45/SLC25A25/SLC25A19/SLC25A36
GO:0032451	demethylase activity	31	-0.489863	-1.37882	0.106572	0.490633	0.449209	1880	tags=35%, list=14%, signal=31%	KDM5C/KDM7A/RIOX2/JMJD6/KDM2A/KDM4C/KDM6B/JARID2/ALKBH5/KDM4B/KDM3A
GO:0005521	lamin binding	14	-0.592181	-1.43156	0.107468	0.490633	0.449209	229	tags=21%, list=2%, signal=21%	TMEM201/NARF/BNIP3L
GO:0008093	cytoskeletal anchor activity	14	-0.593698	-1.43522	0.107468	0.490633	0.449209	1750	tags=50%, list=13%, signal=44%	NCK2/BICD1/EPB41L3/BIN3/GAS2L1/BAIAP2/ABI2
GO:0016757	transferase activity, transferring glycosyl groups	188	-0.333963	-1.25193	0.108187	0.490633	0.449209	2212	tags=22%, list=16%, signal=19%	PARP4/B3GNT9/TIPARP/PARP9/DPY19L2P1/GALNT4/UGGT2/TMTC2/ST8SIA5/GBGT1/CSGALNACT1/B4GALT5/C1GALT1/B4GALT1/B3GNT2/MGAT1/CHSY3/ALG9/LFNG/ST3GAL3/POGLUT3/PARP16/MGAT5B/UGT8/PPAT/NAMPT/UPP1/B3GNT5/COLGALT2/MFNG/HPRT1/MGAT5/DPY19L2P2/PIGH/PNP/HAS3/XYLT1/PIGA/CHSY1/GBE1/GYS1/FUT11
GO:0030291	protein serine/threonine kinase inhibitor activity	25	-0.513008	-1.38476	0.108348	0.490633	0.449209	1876	tags=32%, list=14%, signal=28%	SPRED1/INKA2/YWHAG/SPRY2/SPRED2/HEXIM1/MACROH2A1/CDKN1A
GO:0016765	transferase activity, transferring alkyl or aryl (other than methyl) groups	44	0.388503	1.29927	0.109223	0.490846	0.449404	5543	tags=73%, list=40%, signal=44%	MGST1/HMBS/GSTA4/UBIAD1/DHDDS/DTWD1/COQ2/PDSS1/CHM/GSTM2/TRMT12/FDFT1/DPH2/GSTO1/GSTZ1/GSTM3/NANS/RABGGTA/FDPS/PDSS2/NUS1/PGGT1B/GSTP1/PTAR1/GSTK1/MMAB/MAT2A/LANCL1/GSTM1/GGPS1/RABGGTB/TRIT1
GO:0016627	oxidoreductase activity, acting on the CH-CH group of donors	49	0.382537	1.32237	0.109785	0.490846	0.449404	4705	tags=55%, list=34%, signal=36%	DUS4L/TM7SF2/LBR/GCDH/MECR/DUS2/PTGR2/DUS1L/BLVRB/BLVRA/PTGR1/PPOX/DECR1/ACAD9/RSAD1/CRAT/ACOXL/IVD/COX15/ACAD10/RETSAT/SDHB/BDH2/DUS3L/SDHD/TECR/SRD5A3
GO:0008376	acetylgalactosaminyltransferase activity	26	-0.500177	-1.35889	0.109929	0.490846	0.449404	2179	tags=35%, list=16%, signal=29%	EXTL2/B3GNT9/GALNT4/GBGT1/CSGALNACT1/B3GNT2/CHSY3/B3GNT5/CHSY1
GO:0008138	protein tyrosine/serine/threonine phosphatase activity	35	-0.472033	-1.37538	0.110727	0.492118	0.450569	2009	tags=26%, list=15%, signal=22%	CDC14B/DUSP3/PTP4A1/DUSP9/DUSP10/DUSP1/DUSP5/DUSP7/DUSP2
GO:0004497	monooxygenase activity	33	0.417655	1.32605	0.112644	0.492606	0.451016	1705	tags=24%, list=12%, signal=21%	MOXD1/CYP27A1/CYP51A1/CYP3A5/DOHH/CYP19A1/FMO5/POR
GO:0005178	integrin binding	91	-0.37492	-1.29418	0.113057	0.492606	0.451016	2534	tags=43%, list=18%, signal=35%	TIMP2/GPNMB/EMP2/CD9/S1PR3/P4HB/ADAM10/UTRN/TLN1/ISG15/ITGB1/CD151/SPP1/SRC/S1PR2/ITGAM/ACTN1/ITGB1BP2/ITGB8/ICAM1/PRKCA/PXN/NRG1/ITGAV/ITGB5/MYH9/FERMT1/IL1B/SYK/LAMA5/ADAM22/JAM2/FN1/THY1/ITGA5/PTK2/SEMA7A/ICAM5/LGALS8
GO:0001540	amyloid-beta binding	51	-0.443131	-1.38171	0.113402	0.492606	0.451016	2935	tags=37%, list=21%, signal=29%	MSR1/CLSTN1/BACE1/PICALM/TLR4/LRP1/APBA2/ITGAM/TLR6/SORL1/LDLR/ITM2A/HSPG2/GRIA3/ATP1A3/APBB3/FCGR2B/APBA1/ADRB2
GO:0001618	virus receptor activity	51	-0.44367	-1.38339	0.113402	0.492606	0.451016	1691	tags=24%, list=12%, signal=21%	ICAM1/SLC1A5/DPP4/ITGAV/ITGB5/DAG1/TYRO3/LDLR/ITGA5/EFNB2/CXCR4/TFRC
GO:0140272	exogenous protein binding	51	-0.44367	-1.38339	0.113402	0.492606	0.451016	1691	tags=24%, list=12%, signal=21%	ICAM1/SLC1A5/DPP4/ITGAV/ITGB5/DAG1/TYRO3/LDLR/ITGA5/EFNB2/CXCR4/TFRC
GO:0030594	neurotransmitter receptor activity	20	0.481266	1.34161	0.114943	0.495473	0.453641	229	tags=10%, list=2%, signal=10%	ZACN/GABRG2
GO:0008429	phosphatidylethanolamine binding	10	-0.652751	-1.43104	0.115094	0.495473	0.453641	856	tags=40%, list=6%, signal=38%	NF1/ANXA11/ESYT2/CD300A
GO:0031420	alkali metal ion binding	11	-0.632661	-1.40566	0.116541	0.495799	0.453939	1954	tags=36%, list=14%, signal=31%	ATP1A1/PDXK/PKM/HDAC4
GO:0060589	nucleoside-triphosphatase regulator activity	289	-0.306679	-1.21358	0.116951	0.495799	0.453939	2797	tags=25%, list=20%, signal=21%	ABR/SIPA1L2/RTKN/ARHGAP6/GNAQ/RGS10/ADAP1/NF1/ARHGEF10L/TBC1D9B/RASA4B/IQGAP1/SIPA1L1/MYO9A/RALGAPA2/SMAP2/ASAP2/ARRB1/TBC1D20/GIT1/RGS12/RASA1/DOCK5/RASAL2/OPHN1/FAM13B/RIN2/DOCK4/RASA2/PREX1/SGSM2/ARAP1/RASA4/SH3BP1/IPO5/TIAM2/ARHGAP32/RAP1GAP2/ARHGAP18/TBC1D24/SYDE2/RALGDS/TBC1D17/AGAP1/ARHGAP31/RUNDC1/GPSM1/TBC1D10A/ACAP1/SESN2/CPEB2/ARHGAP26/JUN/RASA3/CHML/GNB5/MTSS2/DNAJB2/ARHGAP22/THY1/STA…
GO:0005343	organic acid:sodium symporter activity	12	-0.616957	-1.41382	0.117647	0.495799	0.453939	1635	tags=42%, list=12%, signal=37%	SLC38A2/SLC38A1/SLC23A2/SLC1A1/SLC6A8
GO:0031434	mitogen-activated protein kinase kinase binding	12	-0.616799	-1.41346	0.117647	0.495799	0.453939	2987	tags=33%, list=22%, signal=26%	TRIB1/ARRB1/TRIB2/DAB2IP
GO:0098918	structural constituent of synapse	10	-0.649483	-1.42387	0.118868	0.495799	0.453939	1962	tags=50%, list=14%, signal=43%	ACTG1/ACTN1/PCLO/BSN/PPFIA2
GO:0043295	glutathione binding	11	0.561269	1.35195	0.119149	0.495799	0.453939	5384	tags=73%, list=39%, signal=44%	MGST1/MMACHC/GSTM2/GSTM3/GSS/GSTP1/LANCL1/GSTM1
GO:1900750	oligopeptide binding	11	0.561269	1.35195	0.119149	0.495799	0.453939	5384	tags=73%, list=39%, signal=44%	MGST1/MMACHC/GSTM2/GSTM3/GSS/GSTP1/LANCL1/GSTM1
GO:0042910	xenobiotic transmembrane transporter activity	17	-0.569098	-1.41577	0.119349	0.495799	0.453939	957	tags=47%, list=7%, signal=44%	SLC19A1/ABCC1/ABCC4/SLC46A1/ABCG2/ABCB1/SLC7A5/SLC2A1
GO:0098631	cell adhesion mediator activity	34	-0.468851	-1.35234	0.120419	0.495799	0.453939	2481	tags=29%, list=18%, signal=24%	PDLIM1/ITGB1/NPTN/TMOD3/NRCAM/ESAM/DSG2/CDC42EP1/BAIAP2/PLXNB3
GO:0016881	acid-amino acid ligase activity	16	0.510362	1.36684	0.120879	0.495799	0.453939	451	tags=19%, list=3%, signal=18%	GCLM/TTLL4/GCLC
GO:0022804	active transmembrane transporter activity	204	-0.325104	-1.22832	0.121037	0.495799	0.453939	2109	tags=21%, list=15%, signal=18%	SLC25A30/SLC9A7/SLC26A6/ANKH/SLC35E3/ABCA2/ATP2A3/SLC12A8/ATP6V1C2/SLC24A4/ATP1A1/SLC1A4/ABCB10/TOMM20/SLC1A5/SLC38A2/SLC2A13/SLC8A1/ABCA1/SLC38A1/SLC9A1/MFSD12/ABCB4/ABCG2/SLC24A1/SLC35E4/SLC4A7/SEC61G/SLC4A3/ATP1A3/SLC23A2/SLC41A1/ATP7A/ABCB1/MFSD2B/SLC5A3/SLC7A5/ABCB9/SLC35E1/SLCO4A1/SLC16A3/SLC1A1/SLC5A10/SLC6A8
GO:0051018	protein kinase A binding	36	-0.45501	-1.34246	0.121368	0.495799	0.453939	4028	tags=43%, list=29%, signal=31%	EZR/PRKAR2A/AKAP8/ARFGEF1/RDX/KCNQ1/WASF2/AKAP1/AKAP12/PJA2/AKAP10/CRYBG3/AKAP7/AKAP13/RARA/DACT3
GO:0098632	cell-cell adhesion mediator activity	29	-0.47917	-1.33489	0.122995	0.500317	0.458076	2481	tags=31%, list=18%, signal=26%	PDLIM1/NPTN/TMOD3/NRCAM/ESAM/DSG2/CDC42EP1/BAIAP2/PLXNB3
GO:0004364	glutathione transferase activity	14	0.539034	1.37807	0.12362	0.50074	0.458463	5384	tags=71%, list=39%, signal=44%	MGST1/GSTA4/GSTM2/GSTO1/GSTZ1/GSTM3/GSTP1/GSTK1/LANCL1/GSTM1
GO:0004550	nucleoside diphosphate kinase activity	14	-0.575483	-1.39119	0.125683	0.506957	0.464155	21	tags=21%, list=0%, signal=21%	CMPK2/AK1/AK4
GO:0008484	sulfuric ester hydrolase activity	11	-0.625384	-1.38949	0.12782	0.513417	0.47007	1168	tags=27%, list=8%, signal=25%	IDS/STS/SULF2
GO:0140297	DNA-binding transcription factor binding	288	-0.303473	-1.19822	0.128647	0.514491	0.471052	2333	tags=20%, list=17%, signal=17%	NCAPG2/ARRB1/SRC/PPARA/TMF1/ZNHIT3/HMGA1/TRERF1/STRN/BAZ2A/SIN3A/MEF2D/DLL1/CTNNB1/RELA/KLF5/HES6/EP300/GRIP1/TAF4B/TCF3/TOB2/TACC2/ARID5A/ID2/NCOA7/NR4A3/VDR/LMO2/GAS2L1/NFE2L2/FOXP1/RB1/JUND/PPARD/SKI/JUN/NCOA3/ZMYND8/NEK6/PCNA/TWIST1/RBPJ/TLE3/CTDP1/KDM4C/NR4A2/HIPK2/RXRA/NFKBID/HDAC4/SIK1/HDAC3/FOS/SMAD3/NR4A1/BHLHE40/KDM3A
GO:0035259	glucocorticoid receptor binding	15	-0.573636	-1.38901	0.129799	0.514491	0.471052	1752	tags=53%, list=13%, signal=47%	NCOR2/TACC1/NRIP1/GRIP1/NR4A3/NR4A2/SMAD3/NR4A1
GO:0070840	dynein complex binding	18	0.493297	1.34626	0.130926	0.514491	0.471052	3219	tags=39%, list=23%, signal=30%	GPSM2/CENPF/DNAAF1/ATMIN/KATNB1/RAB29/DCTN6
GO:0031624	ubiquitin conjugating enzyme binding	27	-0.487322	-1.33702	0.131439	0.514491	0.471052	2770	tags=44%, list=20%, signal=36%	ARIH1/RNF19B/RNF19A/DCUN1D4/PPARA/MARCHF6/SIAH2/SIAH1/ZMYM2/RNF217/RNF125/RNF144A
GO:0019957	C-C chemokine binding	10	-0.631695	-1.38488	0.132075	0.514491	0.471052	2627	tags=70%, list=19%, signal=57%	CCR1/CCR7/CXCR3/CX3CR1/ACKR3/ZFP36/CXCR4
GO:0050661	NADP binding	41	0.382268	1.26115	0.132212	0.514491	0.471052	2682	tags=37%, list=19%, signal=30%	DHFR2/ME1/PGD/CRYZ/GSR/TM7SF2/LBR/DUS2/FMO5/POR/CBR3/TP53I3/FMO4/IDH1/DECR1
GO:0001637	G protein-coupled chemoattractant receptor activity	11	-0.617326	-1.37158	0.133459	0.514491	0.471052	2627	tags=64%, list=19%, signal=52%	CCR1/CCR7/CXCR3/CX3CR1/ACKR3/GPR35/CXCR4
GO:0004950	chemokine receptor activity	11	-0.617326	-1.37158	0.133459	0.514491	0.471052	2627	tags=64%, list=19%, signal=52%	CCR1/CCR7/CXCR3/CX3CR1/ACKR3/GPR35/CXCR4
GO:0004526	ribonuclease P activity	10	0.580305	1.34846	0.133475	0.514491	0.471052	5378	tags=80%, list=39%, signal=49%	RPP38/POP5/POP1/POP4/RPP30/RPP14/POP7/RPP40
GO:0015037	peptide disulfide oxidoreductase activity	11	0.554354	1.33529	0.134043	0.514491	0.471052	2146	tags=27%, list=16%, signal=23%	GLRX/GSR/TXN
GO:0016776	phosphotransferase activity, phosphate group as acceptor	32	-0.463007	-1.31431	0.134513	0.514491	0.471052	1457	tags=16%, list=11%, signal=14%	AK1/ITPKA/AK2/TJP2/AK4
GO:0050840	extracellular matrix binding	30	-0.473982	-1.32701	0.134752	0.514491	0.471052	2435	tags=30%, list=18%, signal=25%	ITGB1/SPP1/ITGAV/ADAMTS15/SSC5D/SPARC/DAG1/PLEKHA2/VEGFA
GO:0016758	transferase activity, transferring hexosyl groups	133	-0.346543	-1.25407	0.135135	0.514491	0.471052	2041	tags=20%, list=15%, signal=17%	GALNT4/UGGT2/TMTC2/GBGT1/CSGALNACT1/B4GALT5/C1GALT1/B4GALT1/B3GNT2/MGAT1/CHSY3/ALG9/LFNG/POGLUT3/MGAT5B/UGT8/B3GNT5/COLGALT2/MFNG/MGAT5/PIGH/HAS3/PIGA/CHSY1/GBE1/GYS1/FUT11
GO:0008201	heparin binding	69	0.332442	1.21039	0.13602	0.514491	0.471052	691	tags=10%, list=5%, signal=10%	CCL15/CXCL6/CCL8/THBS4/THBS1/FGF2/CXCL11
GO:0004714	transmembrane receptor protein tyrosine kinase activity	34	-0.458142	-1.32145	0.136126	0.514491	0.471052	3372	tags=47%, list=24%, signal=36%	RET/IGF1R/INSR/NRP1/EPHB4/CSF1R/FGFR1/DDR2/TIE1/FGFRL1/PDGFRB/TYRO3/KIT/FGFR3/EPHB3/FLT1
GO:0120013	lipid transfer activity	31	-0.474636	-1.33596	0.136767	0.514889	0.471417	1667	tags=29%, list=12%, signal=26%	STARD5/PITPNA/ABCA1/GRAMD1B/PLEKHA8P1/PITPNM2/TNFAIP8L3/PRELID2/PLEKHA8
GO:0022890	inorganic cation transmembrane transporter activity	276	-0.304905	-1.19717	0.137838	0.516892	0.473251	2501	tags=22%, list=18%, signal=19%	SLC39A1/TRPM4/SLC12A6/ITPR1/TMCO3/MAGT1/CACNB1/SLC45A3/TCIRG1/CNNM2/TRPC1/SLC9A7/ATP2A3/SLC12A8/ATP6V1C2/SLC24A4/ATP1A1/TRPV1/KCNAB2/ANXA6/SLC46A1/SLC38A2/PIEZO1/HCN2/SLC2A13/KCNN4/ITGAV/SLC8A1/ANO6/CNR1/CALHM6/SLC30A4/PANX1/PTK2B/NCS1/SLC38A1/CHRNA5/SLC9A1/HCN3/ITPR3/SLC31A1/PKD1/RASA3/SHROOM2/SLC24A1/SLC4A7/PKD2/GRIA3/KCNC3/KCNJ14/ATP1A3/SLC23A2/KCNMA1/SLC41A1/ATP7A/SCN4B/KCNQ3/SLC5A3/CACNB4/SL…
GO:0030971	receptor tyrosine kinase binding	51	-0.417213	-1.3009	0.139175	0.519447	0.47559	1941	tags=43%, list=14%, signal=37%	PTPN1/SH2B2/PITPNM1/FNTA/TOB1/SH2B3/HYAL2/PIK3R1/PTPN14/BLNK/DOCK4/ARTN/DUSP3/YWHAG/ARHGEF16/NRG1/DOK2/PLCG1/LRP4/PCNA/PITPNM2/IRS1
GO:0022829	wide pore channel activity	12	0.542841	1.34229	0.139738	0.519447	0.47559	789	tags=33%, list=6%, signal=31%	GJB2/GJA1/GJA3/TOMM40L
GO:0003777	microtubule motor activity	57	0.356053	1.25226	0.140143	0.519447	0.47559	1353	tags=19%, list=10%, signal=17%	KIF20A/CENPE/KIF18A/KIF23/KIF14/KIF20B/KIF22/APPBP2/KIF4A/KIF18B/DNAH17
GO:0015077	monovalent inorganic cation transmembrane transporter activity	172	-0.325778	-1.21556	0.141176	0.520559	0.476608	2088	tags=19%, list=15%, signal=16%	SLC9A7/ATP2A3/SLC12A8/ATP6V1C2/SLC24A4/ATP1A1/KCNAB2/SLC46A1/SLC38A2/HCN2/SLC2A13/KCNN4/SLC8A1/SLC38A1/SLC9A1/HCN3/SHROOM2/SLC24A1/SLC4A7/PKD2/KCNC3/KCNJ14/ATP1A3/SLC23A2/KCNMA1/SLC41A1/SCN4B/KCNQ3/SLC5A3/SLC1A1/SLC5A10/SLC6A8
GO:0031435	mitogen-activated protein kinase kinase kinase binding	13	-0.583681	-1.36848	0.141527	0.520559	0.476608	4085	tags=38%, list=30%, signal=27%	TRAF2/CDC42/MAPK1/TCF3/DAB2IP
GO:0004602	glutathione peroxidase activity	16	0.496364	1.32935	0.142857	0.523446	0.479252	5057	tags=50%, list=37%, signal=32%	MGST1/CLIC2/GPX3/GSTM2/GSTZ1/GPX8/GSTP1/GSTK1
GO:0017075	syntaxin-1 binding	15	0.51287	1.34587	0.145055	0.527161	0.482653	79	tags=7%, list=1%, signal=7%	UNC13A
GO:0005496	steroid binding	53	-0.412054	-1.28781	0.146048	0.527161	0.482653	2766	tags=32%, list=20%, signal=26%	ERLIN2/PAQR5/OSBPL8/AR/ATP1A1/INSIG1/PGRMC2/ANXA6/STARD5/ABCA1/GRAMD1B/VDR/PTCH1/ATP1A3/GPER1/GPR183/INSIG2
GO:0008307	structural constituent of muscle	22	-0.507076	-1.34106	0.146087	0.527161	0.482653	1707	tags=32%, list=12%, signal=28%	CSRP1/ASPH/MYH11/TPM4/DAG1/PLEC/SYNM
GO:0017137	Rab GTPase binding	140	-0.33944	-1.23894	0.146526	0.527161	0.482653	2546	tags=21%, list=18%, signal=17%	PICALM/ANKFY1/TBC1D9B/ERC1/DENND6B/TBC1D20/RIN2/DENND4B/SGSM2/BICD1/MICALL2/SBF2/TBC1D17/SYTL1/SYTL3/RUNDC1/MYO5A/TBC1D10A/DENND4C/CHML/RAB11FIP4/DENND5A/SH3BP5/RABGEF1/RAB11FIP5/TBC1D22A/RAB11FIP1/TBC1D30/NDRG1
GO:0017154	semaphorin receptor activity	11	-0.610531	-1.35649	0.146617	0.527161	0.482653	1527	tags=36%, list=11%, signal=32%	PLXNB2/PLXNA3/PLXNA4/PLXNB3
GO:0003712	transcription coregulator activity	413	-0.286779	-1.16396	0.148005	0.530168	0.485406	3298	tags=28%, list=24%, signal=22%	KDM5B/MEIS2/DDIT3/DCAF6/SPEN/TAF15/RNF4/MMS19/RBBP8/BCLAF1/KMT2D/ATN1/NRIP1/SND1/CASP8AP2/USP22/SETD3/PHF2/PTPN14/MED14/MED15/KDM1A/PARP15/JAZF1/PSIP1/BCLAF3/RBFOX2/PIAS2/SRCAP/SUFU/BCL10/FHL2/WWOX/PHF10/MED13L/PDLIM1/RCOR1/NAB1/BRD4/CITED4/ARRB1/BTG1/TMF1/RERE/SRA1/HMGA1/SIAH2/TRERF1/PARP9/SIN3A/TRIM28/WWC1/CTNNB1/ACTN1/TRRAP/HELZ2/HES6/EP300/SMARCC1/ZXDC/TOB2/SFMBT1/PXN/NRG1/ARID5A/SS18L1/ID2/N…
GO:0005172	vascular endothelial growth factor receptor binding	10	-0.623079	-1.36599	0.149057	0.531949	0.487037	516	tags=50%, list=4%, signal=48%	PDCL3/VEGFB/ITGA5/DAB2IP/VEGFA
GO:0044390	ubiquitin-like protein conjugating enzyme binding	33	-0.446947	-1.27758	0.151675	0.539291	0.493758	2770	tags=36%, list=20%, signal=29%	RNF19B/RNF19A/DCUN1D4/PPARA/MARCHF6/SIAH2/SIAH1/ZMYM2/UBA2/RNF217/RNF125/RNF144A
GO:0001664	G protein-coupled receptor binding	152	0.280628	1.14683	0.154545	0.547467	0.501244	942	tags=10%, list=7%, signal=9%	EDNRB/CCL15/CXCL6/CCL8/BBS1/CCL19/NPFFR2/POMC/GPRC5B/RTP4/CCL2/GPRASP2/CXCL11/CCRL2/DEFB1
GO:0035258	steroid hormone receptor binding	71	-0.383426	-1.2559	0.155116	0.547467	0.501244	2385	tags=25%, list=17%, signal=21%	CNOT1/ARRB1/SRC/TMF1/TRERF1/STRN/CTNNB1/EP300/GRIP1/ARID5A/NR4A3/FOXP1/PCNA/KDM4C/NR4A2/SMAD3/NR4A1/KDM3A
GO:0030165	PDZ domain binding	59	-0.397578	-1.27184	0.157718	0.551282	0.504737	2064	tags=37%, list=15%, signal=32%	SLC9A3R1/ADGRB1/SDC2/ERC1/SLC26A6/DLG4/DOCK4/FZD1/ARHGEF16/CCDC88C/NKD1/TBC1D10A/FZD8/SNTA1/TAMALIN/FZD7/DTNA/FZD3/BAIAP2/TMEM88/SNTB1/PLEKHA2
GO:0016273	arginine N-methyltransferase activity	10	0.564214	1.31107	0.158898	0.551282	0.504737	5013	tags=60%, list=36%, signal=38%	PRMT6/PRMT3/NDUFAF7/PRMT7/CARM1/PRMT5
GO:0016274	protein-arginine N-methyltransferase activity	10	0.564214	1.31107	0.158898	0.551282	0.504737	5013	tags=60%, list=36%, signal=38%	PRMT6/PRMT3/NDUFAF7/PRMT7/CARM1/PRMT5
GO:0004864	protein phosphatase inhibitor activity	30	-0.459883	-1.28754	0.159574	0.551282	0.504737	1164	tags=27%, list=8%, signal=24%	PPP1R14B/BOD1L1/PPP1R27/PPP1R14C/ELFN1/CABIN1/MGAT5/PPME1
GO:0032404	mismatch repair complex binding	11	-0.59704	-1.32651	0.159774	0.551282	0.504737	829	tags=36%, list=6%, signal=34%	PCNA/MSH2/MSH6/TREX1
GO:0004707	MAP kinase activity	15	-0.552111	-1.33689	0.160878	0.551282	0.504737	3469	tags=53%, list=25%, signal=40%	MAPK8/MAPK11/NLK/SRPK2/MAPK9/MAPK1/SRPK3/MAPK7
GO:0051393	alpha-actinin binding	15	-0.550955	-1.3341	0.160878	0.551282	0.504737	1560	tags=40%, list=11%, signal=36%	PDLIM1/PDLIM4/PDLIM2/DAG1/PKD2/RARA
GO:0016722	oxidoreductase activity, oxidizing metal ions	11	0.535648	1.29023	0.161702	0.551282	0.504737	2744	tags=45%, list=20%, signal=36%	MMACHC/STEAP4/ETFDH/STEAP3/CYB561D2
GO:0043425	bHLH transcription factor binding	23	-0.49375	-1.30593	0.161972	0.551282	0.504737	2868	tags=43%, list=21%, signal=34%	KDM1A/FHL2/TCF12/NCAPG2/KLF5/TCF3/LMO2/TWIST1/SMAD3/BHLHE40
GO:0032356	oxidized DNA binding	10	-0.611519	-1.34064	0.162264	0.551282	0.504737	2033	tags=40%, list=15%, signal=34%	RECQL4/OGG1/MSH2/MSH6
GO:0035925	mRNA 3'-UTR AU-rich region binding	22	-0.499402	-1.32076	0.163478	0.551282	0.504737	1021	tags=27%, list=7%, signal=25%	KHSRP/NUDT21/CPEB2/MEX3D/ZFP36/ZFP36L1
GO:0034452	dynactin binding	11	-0.594278	-1.32038	0.163534	0.551282	0.504737	2515	tags=64%, list=18%, signal=52%	BICD2/BICDL1/GSK3B/HTT/BICD1/HOOK3/SPTBN5
GO:0005272	sodium channel activity	14	-0.546348	-1.32076	0.163934	0.551282	0.504737	1617	tags=36%, list=12%, signal=32%	HCN2/HCN3/SHROOM2/PKD2/SCN4B
GO:0001223	transcription coactivator binding	21	-0.509147	-1.32483	0.164336	0.551282	0.504737	2542	tags=43%, list=18%, signal=35%	AHR/AR/PPARA/RELA/NFATC1/NR4A3/PPARD/VGLL4/SMAD3
GO:0050681	androgen receptor binding	26	-0.479029	-1.30143	0.164894	0.551282	0.504737	2262	tags=23%, list=16%, signal=19%	TMF1/EP300/ARID5A/FOXP1/KDM4C/KDM3A
GO:0015631	tubulin binding	279	0.252944	1.11928	0.165385	0.551282	0.504737	1775	tags=18%, list=13%, signal=16%	PSRC1/KIF20A/MAP10/PLK1/KNSTRN/FAM83D/DLGAP5/GJA1/CENPE/KIF18A/CCDC66/TTLL4/KIF23/CENPJ/KIF14/KIF20B/CENPF/S100A9/TUBGCP4/BEX4/MAPRE3/PEX14/KIF22/HAUS7/TPX2/TBCC/S100A8/MAP11/NAV3/GTSE1/IFT74/KIF4A/TERF1/KIF18B/BRCA2/PRC1/RAD51D/RACGAP1/BLOC1S2/SKA1/HDGFL3/CEP70/CEP57L1/BRSK1/BIRC5/APC2/KIF4B/GAS8/REEP4/NEIL2
GO:0035173	histone kinase activity	15	0.497621	1.30586	0.167033	0.552534	0.505884	2784	tags=40%, list=20%, signal=32%	AURKA/CCNB1/AURKB/CDK1/JAK2/HASPIN
GO:0019205	nucleobase-containing compound kinase activity	36	-0.425047	-1.25406	0.167521	0.552534	0.505884	1457	tags=14%, list=11%, signal=12%	AK1/TK1/AK2/TJP2/AK4
GO:0015215	nucleotide transmembrane transporter activity	27	-0.468337	-1.28493	0.168739	0.552534	0.505884	605	tags=36%, list=4%, signal=34%	SLC25A18/SLC25A6/SLC25A23/SLC25A22/SLC25A4/SLC25A29/SLC25A45/SLC25A25/SLC25A19/SLC25A36
GO:0019956	chemokine binding	19	-0.521276	-1.32496	0.168739	0.552534	0.505884	2627	tags=53%, list=19%, signal=43%	CCR1/ITGB1/CCR7/CXCR3/CX3CR1/ITGAV/PLP2/ACKR3/ZFP36/CXCR4
GO:0000295	adenine nucleotide transmembrane transporter activity	25	-0.477633	-1.28927	0.170515	0.552534	0.505884	605	tags=38%, list=4%, signal=37%	SLC25A18/SLC25A6/SLC25A23/SLC25A22/SLC25A4/SLC25A29/SLC25A45/SLC25A25/SLC25A19/SLC25A36
GO:0005346	purine ribonucleotide transmembrane transporter activity	25	-0.477633	-1.28927	0.170515	0.552534	0.505884	605	tags=38%, list=4%, signal=37%	SLC25A18/SLC25A6/SLC25A23/SLC25A22/SLC25A4/SLC25A29/SLC25A45/SLC25A25/SLC25A19/SLC25A36
GO:0015216	purine nucleotide transmembrane transporter activity	25	-0.477633	-1.28927	0.170515	0.552534	0.505884	605	tags=38%, list=4%, signal=37%	SLC25A18/SLC25A6/SLC25A23/SLC25A22/SLC25A4/SLC25A29/SLC25A45/SLC25A25/SLC25A19/SLC25A36
GO:0017091	AU-rich element binding	23	-0.492407	-1.30238	0.170775	0.552534	0.505884	1021	tags=26%, list=7%, signal=24%	KHSRP/NUDT21/CPEB2/MEX3D/ZFP36/ZFP36L1
GO:0061629	RNA polymerase II-specific DNA-binding transcription factor binding	228	-0.304078	-1.1671	0.17094	0.552534	0.505884	2312	tags=21%, list=17%, signal=18%	ARRB1/SRC/PPARA/TMF1/ZNHIT3/HMGA1/TRERF1/STRN/BAZ2A/SIN3A/DLL1/CTNNB1/RELA/HES6/EP300/GRIP1/TAF4B/TCF3/TOB2/TACC2/ARID5A/ID2/NCOA7/NR4A3/VDR/LMO2/GAS2L1/NFE2L2/FOXP1/RB1/JUND/PPARD/JUN/NCOA3/PCNA/RBPJ/CTDP1/KDM4C/NR4A2/HIPK2/RXRA/NFKBID/HDAC3/FOS/SMAD3/NR4A1/BHLHE40/KDM3A
GO:0017116	single-stranded DNA helicase activity	18	0.474587	1.2952	0.171558	0.552669	0.506007	4	tags=6%, list=0%, signal=6%	PIF1
GO:0015252	proton channel activity	18	0.470758	1.28475	0.173815	0.554593	0.507769	5933	tags=72%, list=43%, signal=41%	ATP5F1D/SLC4A11/ATP5ME/ATP5MC1/ATP5F1E/ATP5MC2/ATP5PF/ATP5MG/ATP5PB/ATP5PD/HVCN1/ATP5F1A/ATP6V0C
GO:0016247	channel regulator activity	74	-0.369294	-1.21711	0.173841	0.554593	0.507769	2454	tags=28%, list=18%, signal=23%	PTPN3/ITPR1/RASA1/PRKCZ/TRPV1/CALM1/KCNAB2/PACSIN3/MCUB/SGK1/SNTA1/LYNX1/WNK2/INAFM2/NEDD4L/GEM/SCN4B/RRAD/SLC5A3/NRXN2/ADRB2
GO:0005324	long-chain fatty acid transporter activity	14	-0.538788	-1.30248	0.174863	0.554593	0.507769	37	tags=14%, list=0%, signal=14%	MFSD2A/SLC2A1
GO:0016866	intramolecular transferase activity	24	-0.47738	-1.27947	0.174912	0.554593	0.507769	900	tags=21%, list=7%, signal=20%	PUS10/PUS7/PGAM1/PGAM4/PGM1
GO:0016811	hydrolase activity, acting on carbon-nitrogen (but not peptide) bonds, in linear amides	50	-0.39902	-1.23434	0.175043	0.554593	0.507769	2235	tags=24%, list=16%, signal=20%	HDAC11/NADSYN1/GLS/SIN3A/PGLYRP2/ACER2/NGLY1/AFMID/HDAC4/HDAC3/DARS1/PDF
GO:0005230	extracellular ligand-gated ion channel activity	17	0.474737	1.29179	0.175947	0.555448	0.508552	229	tags=12%, list=2%, signal=12%	ZACN/GABRG2
GO:0001222	transcription corepressor binding	12	-0.565829	-1.29666	0.176471	0.555448	0.508552	1256	tags=33%, list=9%, signal=30%	NR1D1/NEK6/PER2/PER1
GO:0008327	methyl-CpG binding	18	-0.518636	-1.31024	0.177102	0.555614	0.508704	2446	tags=39%, list=18%, signal=32%	TET3/CXXC5/MBD3/ZBTB4/ZBTB38/ZBTB21/UHRF1
GO:0004674	protein serine/threonine kinase activity	356	-0.287726	-1.15168	0.179554	0.561473	0.514068	3006	tags=30%, list=22%, signal=24%	MAPK9/MLKL/PIK3CA/GRK5/MAPK1/TAF1L/CSNK1A1/ERN1/MAP3K3/DCAF1/RIPK1/BMPR2/PAK2/STK24/CSNK1G1/ACVRL1/CDC42BPB/CCND3/PAK1/CLK2/ROCK2/CDK2/TESK1/LRRK1/EIF2AK2/TESK2/MAP3K21/CHEK1/CCNK/BRD4/CAMK2G/CSNK1D/AKT1/MASTL/MAPKAPK2/PLK3/BRAF/TNIK/HUNK/ACVR2B/MAP3K20/PRKCZ/RPS6KA1/SIK2/GRK4/EEF2K/CAMKK1/STK19/PRKCE/MAP4K4/CDK16/CLK1/PRKDC/CDK6/STK17B/TOP1/SRPK3/PRKCA/STK40/RPS6KA3/MAST4/TRIO/MAP4K1/AAK1/PRKCQ/…
GO:0017081	chloride channel regulator activity	11	-0.585463	-1.30079	0.180451	0.562445	0.514958	2855	tags=45%, list=21%, signal=36%	STX1A/SLC9A3R1/TRPV1/SGK1/WNK2
GO:0032934	sterol binding	37	-0.417578	-1.23888	0.183639	0.565317	0.517587	1935	tags=27%, list=14%, signal=23%	ERLIN2/OSBPL8/INSIG1/ANXA6/STARD5/ABCA1/GRAMD1B/PTCH1/GPR183/INSIG2
GO:0005089	Rho guanyl-nucleotide exchange factor activity	42	-0.408096	-1.23344	0.183811	0.565317	0.517587	4361	tags=62%, list=32%, signal=42%	SPATA13/DOCK11/ARHGEF11/ARHGEF18/PLEKHG2/VAV3/ARHGEF17/FGD4/DOCK2/ARHGEF5/ARHGEF3/ARHGEF12/PLEKHG3/FARP1/FGD2/FGD3/ARHGEF10L/EPS8/DOCK4/PREX1/ARHGEF16/TIAM2/TRIO/AKAP13/NGEF/ARHGEF19
GO:0048365	Rac GTPase binding	65	-0.384528	-1.24121	0.183811	0.565317	0.517587	4056	tags=49%, list=29%, signal=35%	SRGAP2/RCC2/NCKAP1L/IQGAP2/VAV3/CYRIB/SRGAP2C/DVL2/DVL1/CDKL5/DOCK2/BRK1/FMNL1/PAK2/FARP1/PAK1/NCKAP1/IQGAP1/DOCK7/EPS8/CYFIP1/DOCK4/PREX1/SH3BP1/TIAM2/CORO1C/GARRE1/CYRIA/ITPKA/MTSS2/ATP7A/ABI2
GO:0005068	transmembrane receptor protein tyrosine kinase adaptor activity	11	-0.581674	-1.29237	0.184211	0.565317	0.517587	3544	tags=55%, list=26%, signal=41%	SH2B2/SH2B3/PIK3R1/BLNK/DOK2/IRS1
GO:0004222	metalloendopeptidase activity	59	-0.38605	-1.23496	0.184564	0.565317	0.517587	2891	tags=29%, list=21%, signal=23%	ADAMTS4/ADAM10/MMP8/ADAMTS10/ADAMTSL5/ADAMTS7/ECE1/ECEL1/ADAMTSL4/ADAM8/ADAMTS1/ADAMTS15/MMP12/ADAM22/ASTL/MMP24/MMP10
GO:0035256	G protein-coupled glutamate receptor binding	10	-0.59326	-1.30062	0.184906	0.565317	0.517587	2818	tags=50%, list=20%, signal=40%	SLC9A3R1/SLC9A3R2/FYN/HOMER2/HOMER1
GO:0005246	calcium channel regulator activity	25	-0.466877	-1.26023	0.186501	0.568384	0.520395	1898	tags=36%, list=14%, signal=31%	ITPR1/CALM1/PACSIN3/MCUB/SGK1/INAFM2/GEM/RRAD/NRXN2
GO:0016684	oxidoreductase activity, acting on peroxide as acceptor	31	-0.446643	-1.25716	0.188277	0.5709	0.522699	1061	tags=13%, list=8%, signal=12%	SESN2/IPCEF1/PTGS2/LPO
GO:0051427	hormone receptor binding	136	-0.330284	-1.19994	0.188906	0.5709	0.522699	2385	tags=23%, list=17%, signal=19%	CNOT1/ARRB1/SRC/TMF1/ZNHIT3/HMGA1/TRERF1/STRN/BAZ2A/CTNNB1/EP300/GRIP1/TOB2/TACC2/FYN/ARID5A/NCOA7/NR4A3/VDR/GAS2L1/FOXP1/JUND/NCOA3/PCNA/KDM4C/NR4A2/RXRA/SMAD3/GNRH1/NR4A1/KDM3A
GO:0031490	chromatin DNA binding	79	-0.362952	-1.21426	0.189456	0.5709	0.522699	1083	tags=23%, list=8%, signal=21%	RCC1/ZFX/TOX2/FOXO3/MBD3/RELA/EP300/SMARCC1/NOTCH1/BCL6/HMGA2/MACROH2A1/PER1/RXRA/KDM6B/SMAD3/RARA/KDM3A
GO:0023026	MHC class II protein complex binding	13	-0.551877	-1.29391	0.189944	0.5709	0.522699	5688	tags=85%, list=41%, signal=50%	HSP90AB1/HLA-DMA/HSP90AA1/HLA-DRB1/CD74/YWHAE/CD81/ATP1B1/ANXA11/HLA-DMB/PKM
GO:0120014	phospholipid transfer activity	20	-0.500594	-1.28703	0.190476	0.5709	0.522699	877	tags=30%, list=6%, signal=28%	PITPNA/PLEKHA8P1/PITPNM2/TNFAIP8L3/PRELID2/PLEKHA8
GO:0043548	phosphatidylinositol 3-kinase binding	22	-0.485227	-1.28327	0.191304	0.5709	0.522699	1954	tags=32%, list=14%, signal=27%	ATP1A1/FYN/PDGFRB/TYRO3/PIK3IP1/DAB2IP/IRS1
GO:0019992	diacylglycerol binding	11	0.519848	1.25217	0.191489	0.5709	0.522699	4468	tags=64%, list=32%, signal=43%	UNC13A/RASGRP1/PLTP/RAPGEF2/CDIPT/RASGRP3/UNC13B
GO:0016667	oxidoreductase activity, acting on a sulfur group of donors	54	0.35135	1.22601	0.192941	0.573447	0.525031	1464	tags=17%, list=11%, signal=15%	SRXN1/GLRX/SCO2/TXNRD1/MSRB1/SUOX/GSR/DLD/TXNRD3
GO:0070003	threonine-type peptidase activity	24	0.418056	1.23642	0.194954	0.577482	0.528725	5415	tags=71%, list=39%, signal=43%	ASRGL1/PSMB5/PSMA3/PSMB6/TASP1/PSMB8/PSMB10/PSMA4/PSMA5/PSMA1/PSMB4/PSMB9/PSMA7/PSMB1/PSMB7/PSMB3/PSMB2
GO:0032813	tumor necrosis factor receptor superfamily binding	35	-0.423159	-1.23298	0.195502	0.577482	0.528725	2967	tags=49%, list=22%, signal=38%	TRAF2/BID/TNFSF13B/MADD/CASP8AP2/CFLAR/PIDD1/CD70/RIPK1/MYD88/TRAF1/TNF/TNFSF9/TNFSF14/TRAF4/TNFSF4/DAB2IP
GO:0070064	proline-rich region binding	15	-0.521634	-1.2631	0.197441	0.58142	0.532331	485	tags=27%, list=4%, signal=26%	CYLD/BAIAP2/CCND1/ABI2
GO:0004806	triglyceride lipase activity	14	0.485354	1.24083	0.200883	0.589748	0.539956	650	tags=14%, list=5%, signal=14%	PNPLA1/PNPLA4
GO:0001653	peptide receptor activity	39	0.362802	1.17616	0.203431	0.592255	0.542251	1869	tags=26%, list=14%, signal=22%	EDNRB/NPFFR2/LGR4/CALCRL/OXTR/CCRL2/GPR37/BDKRB2/CXCR2/SSTR2
GO:0008528	G protein-coupled peptide receptor activity	39	0.362802	1.17616	0.203431	0.592255	0.542251	1869	tags=26%, list=14%, signal=22%	EDNRB/NPFFR2/LGR4/CALCRL/OXTR/CCRL2/GPR37/BDKRB2/CXCR2/SSTR2
GO:0045505	dynein intermediate chain binding	21	-0.484446	-1.26056	0.204545	0.592255	0.542251	3072	tags=43%, list=22%, signal=33%	DYNC2H1/HTT/DYNLRB1/DYNLL2/DYNC1H1/BICD1/DYNLL1/HOOK3/SPTBN5
GO:0070696	transmembrane receptor protein serine/threonine kinase binding	11	-0.57248	-1.27194	0.204887	0.592255	0.542251	2299	tags=64%, list=17%, signal=53%	SRC/SAV1/GDF15/INHBA/BMP8B/BMP2/SMAD6
GO:0061608	nuclear import signal receptor activity	19	0.442668	1.22504	0.205011	0.592255	0.542251	2413	tags=32%, list=18%, signal=26%	KPNA5/KPNA2/RANBP6/SNUPN/TMCO6/HIKESHI
GO:0030983	mismatched DNA binding	13	-0.537133	-1.25934	0.206704	0.592255	0.542251	829	tags=38%, list=6%, signal=36%	PMS2/MSH3/PCNA/MSH2/MSH6
GO:0042813	Wnt-activated receptor activity	13	-0.537008	-1.25905	0.206704	0.592255	0.542251	1815	tags=38%, list=13%, signal=33%	FZD1/FZD8/PKD1/FZD7/FZD3
GO:0008081	phosphoric diester hydrolase activity	50	0.340838	1.182	0.207059	0.592255	0.542251	1848	tags=18%, list=13%, signal=15%	HMOX1/TDP2/PLD1/FICD/PLCD1/SMPDL3A/PLCB4/BDKRB2/SMPD2
GO:0000030	mannosyltransferase activity	25	0.405195	1.21791	0.207289	0.592255	0.542251	2891	tags=36%, list=21%, signal=29%	TMTC3/PIGM/PIGB/SDF2L1/DPY19L3/ALG3/TMTC1/ALG1/DPM3
GO:0051861	glycolipid binding	19	-0.49118	-1.24846	0.209591	0.596355	0.546005	1629	tags=47%, list=12%, signal=42%	PSAP/CD1C/TPP1/SELL/GLTP/CLN3/RTN4R/THY1/PLEKHA8
GO:0015605	organophosphate ester transmembrane transporter activity	31	-0.430497	-1.21172	0.211368	0.596355	0.546005	605	tags=34%, list=4%, signal=33%	SLC25A18/SLC25A6/MFSD2A/SLC25A23/SLC25A22/SLC25A4/SLC25A29/SLC25A45/SLC25A25/SLC25A19/SLC25A36
GO:0035257	nuclear hormone receptor binding	127	-0.321984	-1.16128	0.2118	0.596355	0.546005	2385	tags=23%, list=17%, signal=19%	CNOT1/ARRB1/SRC/TMF1/ZNHIT3/HMGA1/TRERF1/STRN/BAZ2A/CTNNB1/EP300/GRIP1/TOB2/TACC2/ARID5A/NCOA7/NR4A3/VDR/GAS2L1/FOXP1/JUND/NCOA3/PCNA/KDM4C/NR4A2/RXRA/SMAD3/NR4A1/KDM3A
GO:0019211	phosphatase activator activity	16	-0.50329	-1.23588	0.212066	0.596355	0.546005	748	tags=38%, list=5%, signal=36%	PHACTR4/PPP2R5D/CALM1/BMP2/PPP1R15A/PPP2R5B
GO:0005342	organic acid transmembrane transporter activity	89	-0.34361	-1.17152	0.213592	0.596355	0.546005	2109	tags=21%, list=15%, signal=18%	SLC25A30/SLC26A6/SLC1A4/SLC66A1/SLC46A1/SLC1A5/SLC38A2/SLC25A29/SFXN3/SLC38A1/SLC7A1/ABCG2/SLC23A2/SLC7A5/SLC7A5P2/SLC16A3/SFXN1/SLC1A1/SLC6A8
GO:0003688	DNA replication origin binding	22	-0.471987	-1.24826	0.213913	0.596355	0.546005	3260	tags=59%, list=24%, signal=45%	MCM8/HSPD1/MCM6/MCM5/MCM3/POLA1/MCM7/CDC45/MCM10/MCM2/ORC1/CDC6/MCM4
GO:1990939	ATP-dependent microtubule motor activity	23	0.40808	1.19359	0.214286	0.596355	0.546005	1353	tags=22%, list=10%, signal=20%	KIF18A/KIF14/KIF20B/KIF18B/DNAH17
GO:0017147	Wnt-protein binding	18	-0.490588	-1.23938	0.214669	0.596355	0.546005	3828	tags=61%, list=28%, signal=44%	WLS/LRP6/SFRP1/APCDD1/RECK/FZD1/PTPRO/FZD8/PORCN/FZD7/FZD3
GO:0004697	protein kinase C activity	14	-0.517548	-1.25114	0.214936	0.596355	0.546005	2184	tags=36%, list=16%, signal=30%	PRKCZ/PRKCE/PRKCA/PRKCQ/PRKD3
GO:0004698	calcium-dependent protein kinase C activity	14	-0.517548	-1.25114	0.214936	0.596355	0.546005	2184	tags=36%, list=16%, signal=30%	PRKCZ/PRKCE/PRKCA/PRKCQ/PRKD3
GO:0008174	mRNA methyltransferase activity	12	0.494454	1.22264	0.216157	0.598014	0.547524	3103	tags=75%, list=23%, signal=58%	CMTR2/TRMT61B/METTL3/RAMAC/METTL14/TRMT10C/PCIF1/METTL8/METTL16
GO:0046933	proton-transporting ATP synthase activity, rotational mechanism	16	0.452845	1.2128	0.217582	0.599123	0.548539	5933	tags=69%, list=43%, signal=39%	ATP5F1D/ATP5ME/ATP5MC1/ATP5F1E/ATP5MC2/ATP5PF/ATP5MG/ATP5PB/ATP5PD/ATP5F1A/ATP6V0C
GO:0005125	cytokine activity	99	-0.337184	-1.1661	0.217806	0.599123	0.548539	2309	tags=33%, list=17%, signal=28%	SPP1/CSF1/CRLF1/CMTM3/CXCL16/CMTM7/TNF/TNFSF9/TGFB1/SECTM1/GDF15/NRG1/TGFB3/INHBA/CLCF1/CCL3L3/TNFSF14/BMP8B/IL1B/TNFSF4/NAMPT/BMP2/OSM/AREG/IFNB1/IL7/CXCL14/MIF/GPI/GDF1/VEGFA/CCL28/LIF
GO:0046943	carboxylic acid transmembrane transporter activity	88	-0.344443	-1.17307	0.219002	0.600678	0.549963	2109	tags=22%, list=15%, signal=18%	SLC25A30/SLC26A6/SLC1A4/SLC66A1/SLC46A1/SLC1A5/SLC38A2/SLC25A29/SFXN3/SLC38A1/SLC7A1/ABCG2/SLC23A2/SLC7A5/SLC7A5P2/SLC16A3/SFXN1/SLC1A1/SLC6A8
GO:0004553	hydrolase activity, hydrolyzing O-glycosyl compounds	62	-0.368559	-1.18816	0.219634	0.600678	0.549963	781	tags=11%, list=6%, signal=11%	ACER2/CEMIP2/ADPRS/EDEM1/MGAM/CEMIP/GBE1
GO:0097718	disordered domain specific binding	31	-0.426359	-1.20007	0.220249	0.600678	0.549963	2160	tags=32%, list=16%, signal=27%	RRM1/CTNNB1/CALM1/FYN/MYO5A/RB1/BCL2L2/NCOA3/FN1/GAPDH
GO:0016853	isomerase activity	131	-0.317346	-1.1466	0.221719	0.602637	0.551756	1894	tags=16%, list=14%, signal=14%	FKBP15/ISYNA1/DHRS9/TOP1/PPIF/DSE/PTGES3/PPIAL4A/PUS10/DDT/DEGS1/PUS7/MPI/FKBP2/PGAM1/PGAM4/MIF/GPI/TPI1/ERO1A/PGM1
GO:0019212	phosphatase inhibitor activity	33	-0.420665	-1.20246	0.222222	0.602637	0.551756	2857	tags=27%, list=21%, signal=22%	PPP1R14B/BOD1L1/TESC/PPP1R27/PPP1R14C/ELFN1/CABIN1/MGAT5/PPME1
GO:0015179	L-amino acid transmembrane transporter activity	36	-0.401452	-1.18444	0.223932	0.604417	0.553386	1932	tags=31%, list=14%, signal=26%	SLC1A4/SLC66A1/SLC1A5/SLC38A2/SLC25A29/SLC38A1/SLC7A1/SLC7A5/SLC7A5P2/SFXN1/SLC1A1
GO:0035091	phosphatidylinositol binding	210	-0.29878	-1.13431	0.224138	0.604417	0.553386	2615	tags=26%, list=19%, signal=21%	ZFYVE9/FGD2/ADAP1/PICALM/TLN1/ANKFY1/SH3PXD2A/SNX33/ITPR1/OSBPL8/IQGAP1/AKT1/ING2/ALOX15/APPL1/ZCCHC14/AVIL/GSN/TRPV1/TWF2/ARAP1/HIP1/CGAS/SBF2/ARHGAP32/PITPNA/MYO1B/NCF1B/MREG/MYO1G/SNX25/SNX30/ZFYVE28/SLC9A1/ITPR3/NCF1/NCF1C/TULP3/ESYT2/SNX15/MTSS2/SNX9/FZD7/MYO1E/PHLDA2/PXDC1/PITPNM2/PHLDA1/TNFAIP8L3/THY1/DAB2IP/PLEKHA2/PLEKHA8/WDR45B
GO:0042887	amide transmembrane transporter activity	39	0.357351	1.15849	0.227941	0.610445	0.558905	1117	tags=18%, list=8%, signal=17%	TIMM23B/GJA1/BLOC1S3/AQP9/TOMM40L/SLC33A1/SLC38A7
GO:0016836	hydro-lyase activity	46	-0.377575	-1.16314	0.228571	0.610445	0.558905	208	tags=9%, list=2%, signal=9%	FASN/CA13/ENO1/ENO2
GO:0003756	protein disulfide isomerase activity	17	-0.489402	-1.21751	0.229656	0.610445	0.558905	92	tags=29%, list=1%, signal=29%	ERP44/PDIA3/QSOX1/P4HB/ERO1A
GO:0016864	intramolecular oxidoreductase activity, transposing S-S bonds	17	-0.489402	-1.21751	0.229656	0.610445	0.558905	92	tags=29%, list=1%, signal=29%	ERP44/PDIA3/QSOX1/P4HB/ERO1A
GO:0023023	MHC protein complex binding	17	-0.489199	-1.217	0.229656	0.610445	0.558905	5688	tags=76%, list=41%, signal=45%	HLA-DMA/HSP90AA1/HLA-DRB1/CD74/TAPBPL/YWHAE/CD81/LILRB2/CYRIB/ATP1B1/ANXA11/HLA-DMB/PKM
GO:0050998	nitric-oxide synthase binding	10	-0.570141	-1.24993	0.230189	0.610445	0.558905	5425	tags=80%, list=39%, signal=49%	CD74/CALM3/DNM3/DNM1/DNM2/ACTB/NOS1AP/SNTA1
GO:0004857	enzyme inhibitor activity	228	-0.290934	-1.11665	0.232194	0.613775	0.561954	2404	tags=20%, list=17%, signal=17%	TNFAIP8/PPP1R12B/PRKRIP1/IQGAP1/ARRB1/CPAMD8/SPOCK1/RPS6KA1/PARP9/FBXO5/PPP1R27/SPRED1/INKA2/SERPINB9/YWHAG/CAST/IPO5/RPS6KA3/SPRY2/CD109/TNFSF14/PPP1R14C/NOTCH1/SOCS3/TRIB2/CPEB2/ELFN1/SKI/WFDC1/NOL3/SPRED2/HEXIM1/ITPRIP/SH3BP5/CSTB/CABIN1/MACROH2A1/MGAT5/TIMP3/CDKN1A/GAPDH/DGKI/PPME1/TEN1/ANGPTL4
GO:0031078	histone deacetylase activity (H3-K14 specific)	10	-0.567702	-1.24458	0.233962	0.613775	0.561954	339	tags=60%, list=2%, signal=59%	HDAC9/HDAC1/HDAC5/HDAC11/HDAC4/HDAC3
GO:0032041	NAD-dependent histone deacetylase activity (H3-K14 specific)	10	-0.567702	-1.24458	0.233962	0.613775	0.561954	339	tags=60%, list=2%, signal=59%	HDAC9/HDAC1/HDAC5/HDAC11/HDAC4/HDAC3
GO:0004652	polynucleotide adenylyltransferase activity	12	-0.534037	-1.2238	0.235294	0.613775	0.561954	720	tags=33%, list=5%, signal=32%	TUT7/TENT4A/TENT5A/TENT5C
GO:0019887	protein kinase regulator activity	142	-0.311831	-1.14025	0.235294	0.613775	0.561954	1898	tags=19%, list=14%, signal=17%	CALM1/SPRED1/INKA2/CCNQ/YWHAG/SPRY2/NRG1/MTCP1/TAOK1/SOCS3/TRIB2/CCNE1/RGCC/PARP16/SPRED2/HEXIM1/ITPRIP/SH3BP5/MACROH2A1/CDKN1A/CCND1/EFNA5/CCNE2/MAP2K1/CCNG2/GPRC5A/GPRC5C
GO:0043028	cysteine-type endopeptidase regulator activity involved in apoptotic process	34	-0.406831	-1.17345	0.235602	0.613775	0.561954	2998	tags=35%, list=22%, signal=28%	ST20/CASP8AP2/TNFAIP8/ARRB1/RPS6KA1/APAF1/ATP2A3/SERPINB9/NOD1/RPS6KA3/TNFSF14/NOL3
GO:0005543	phospholipid binding	330	-0.277227	-1.10414	0.236074	0.613775	0.561954	2649	tags=25%, list=19%, signal=21%	ADGRB1/ZFYVE9/FGD2/ADAP1/PICALM/NF1/TLN1/ANKFY1/SH3PXD2A/RASA4B/SNX33/ITPR1/OSBPL8/IQGAP1/AKT1/ANXA11/PACSIN2/ATP8B1/ING2/ALOX15/OPHN1/APPL1/ZCCHC14/AVIL/GSN/SGIP1/TRPV1/TWF2/RASA2/F3/PREX1/ARAP1/RASA4/HIP1/PACSIN3/PCLO/ANXA6/CGAS/SBF2/ARHGAP32/PITPNA/ABCA1/MYO1B/NCF1B/GRAMD1B/MREG/MYO1G/SNX25/SNX30/ZFYVE28/SLC9A1/AGAP1/SYTL3/ITPR3/EPN2/CPNE7/NCF1/PSD4/NCF1C/LPAR3/ARHGAP26/TULP3/PLEKHA8P1/ESYT2/R…
GO:0004549	tRNA-specific ribonuclease activity	13	0.481023	1.20899	0.236559	0.613775	0.561954	2824	tags=38%, list=20%, signal=31%	RPP38/POP5/POP1/ELAC2/POP4
GO:0005001	transmembrane receptor protein tyrosine phosphatase activity	12	-0.52996	-1.21446	0.238971	0.614896	0.56298	4653	tags=75%, list=34%, signal=50%	PTPRH/PTPRG/PTPRC/PTPRA/PTPRB/PTPRE/PTPRO/PTPRU/PTPRN2
GO:0019198	transmembrane receptor protein phosphatase activity	12	-0.52996	-1.21446	0.238971	0.614896	0.56298	4653	tags=75%, list=34%, signal=50%	PTPRH/PTPRG/PTPRC/PTPRA/PTPRB/PTPRE/PTPRO/PTPRU/PTPRN2
GO:0035035	histone acetyltransferase binding	24	-0.443442	-1.18851	0.240283	0.614896	0.56298	1375	tags=21%, list=10%, signal=19%	NR4A3/EPAS1/CITED2/PCNA/EGR1
GO:0001085	RNA polymerase II transcription factor binding	37	-0.386805	-1.14758	0.240401	0.614896	0.56298	3786	tags=49%, list=27%, signal=35%	DHX9/HDAC1/CREBBP/SPEN/ATN1/HDAC5/KDM1A/MEF2A/PIAS2/ATF4/AR/RERE/CTNNB1/EP300/FBP1/NFATC1/HES1/HDAC4
GO:0016653	oxidoreductase activity, acting on NAD(P)H, heme protein as acceptor	11	0.494012	1.18994	0.240426	0.614896	0.56298	3523	tags=64%, list=26%, signal=47%	NQO1/POR/CYB5R2/CYB5R1/CYB5R4/NDOR1/COX15
GO:0008253	5'-nucleotidase activity	10	-0.561002	-1.22989	0.241509	0.614896	0.56298	878	tags=50%, list=6%, signal=47%	ACP3/NT5C3A/NT5M/NT5DC3/NT5E
GO:0043027	cysteine-type endopeptidase inhibitor activity involved in apoptotic process	17	-0.476789	-1.18613	0.242315	0.614896	0.56298	2404	tags=41%, list=17%, signal=34%	TNFAIP8/ARRB1/RPS6KA1/SERPINB9/RPS6KA3/TNFSF14/NOL3
GO:0042162	telomeric DNA binding	35	0.362154	1.15634	0.242925	0.614896	0.56298	427	tags=6%, list=3%, signal=6%	PIF1/ZBTB48
GO:0008574	ATP-dependent microtubule motor activity, plus-end-directed	13	0.477209	1.19941	0.243011	0.614896	0.56298	1287	tags=31%, list=9%, signal=28%	KIF18A/KIF14/KIF20B/KIF18B
GO:0051864	histone demethylase activity (H3-K36 specific)	10	-0.558416	-1.22423	0.243396	0.614896	0.56298	1754	tags=50%, list=13%, signal=44%	KDM7A/RIOX2/KDM2A/KDM4C/KDM4B
GO:0008028	monocarboxylic acid transmembrane transporter activity	32	-0.412171	-1.17001	0.246018	0.617662	0.565513	196	tags=9%, list=1%, signal=9%	ABCG2/SLC16A3/SLC6A8
GO:0019209	kinase activator activity	64	-0.356771	-1.1505	0.247492	0.617662	0.565513	1558	tags=19%, list=11%, signal=17%	SPRY2/NRG1/MTCP1/TAOK1/RGCC/PARP16/MALT1/CDKN1A/EFNA5/MAP2K1/GPRC5A/GPRC5C
GO:0002020	protease binding	104	-0.328232	-1.14215	0.248038	0.617662	0.565513	3155	tags=29%, list=23%, signal=22%	IL1R1/HSPD1/PTEN/CFLAR/SERPINB6/ADAMTS4/CD70/BCL10/SH3PXD2A/ITGB1/LRP1/MARCHF6/TNF/F3/SERPINB9/SLC2A13/DPP4/ITGAV/ADAMTSL4/PANX1/TNFAIP3/NOL3/LDLR/CSTB/KIT/FN1/MALT1/TIMP3/RIOK3/MIF
GO:0050700	CARD domain binding	11	-0.548526	-1.21872	0.24812	0.617662	0.565513	2668	tags=36%, list=19%, signal=29%	BCL10/NOD1/CARD19/NOD2
GO:0015932	nucleobase-containing compound transmembrane transporter activity	43	-0.380085	-1.15835	0.248311	0.617662	0.565513	2034	tags=30%, list=15%, signal=25%	SLC25A18/SLC25A6/SLC29A3/SLC25A23/SLC25A22/SLC35E3/SLC25A4/SLC25A29/SLC29A2/SLC25A45/SLC25A25/SLC25A19/SLC25A36
GO:0070122	isopeptidase activity	15	0.452897	1.18849	0.248352	0.617662	0.565513	5178	tags=53%, list=38%, signal=33%	USPL1/PSMD7/BRCC3/PSMD14/COPS5/MPND/EIF3F/SENP1
GO:0008378	galactosyltransferase activity	18	-0.46993	-1.18719	0.252236	0.62271	0.570134	2779	tags=56%, list=20%, signal=44%	PLOD3/B4GALT3/COLGALT1/WDFY3/B4GALT6/B4GALT5/C1GALT1/B4GALT1/UGT8/COLGALT2
GO:0008296	3'-5'-exodeoxyribonuclease activity	11	-0.54505	-1.211	0.253759	0.62271	0.570134	1348	tags=36%, list=10%, signal=33%	POLE/ISG20/TREX1/TREX2
GO:0005261	cation channel activity	127	-0.310603	-1.12024	0.25416	0.62271	0.570134	1958	tags=23%, list=14%, signal=20%	SLC24A4/TRPV1/KCNAB2/ANXA6/PIEZO1/HCN2/KCNN4/ITGAV/ANO6/CNR1/CALHM6/PANX1/PTK2B/NCS1/CHRNA5/HCN3/ITPR3/PKD1/RASA3/SHROOM2/SLC24A1/PKD2/GRIA3/KCNC3/KCNJ14/KCNMA1/SCN4B/KCNQ3/CACNB4
GO:0016835	carbon-oxygen lyase activity	60	-0.361413	-1.15754	0.254606	0.62271	0.570134	812	tags=8%, list=6%, signal=8%	CA13/HMGA2/ENO1/TPI1/ENO2
GO:1904680	peptide transmembrane transporter activity	26	0.381239	1.154	0.255708	0.62271	0.570134	789	tags=15%, list=6%, signal=15%	TIMM23B/GJA1/BLOC1S3/TOMM40L
GO:0001968	fibronectin binding	20	-0.460228	-1.18324	0.255732	0.62271	0.570134	1535	tags=30%, list=11%, signal=27%	ITGAV/FBLN1/SSC5D/IGFBP5/PLEKHA2/VEGFA
GO:1901567	fatty acid derivative binding	23	0.393306	1.15038	0.25576	0.62271	0.570134	2796	tags=30%, list=20%, signal=24%	S100A9/S100A8/GCDH/OXER1/ALDH6A1/HMGCL/ACAD9
GO:0099106	ion channel regulator activity	61	-0.357709	-1.15205	0.256667	0.62271	0.570134	2394	tags=28%, list=17%, signal=23%	ITPR1/RASA1/PRKCZ/CALM1/KCNAB2/PACSIN3/MCUB/SGK1/LYNX1/WNK2/INAFM2/NEDD4L/GEM/RRAD/SLC5A3/NRXN2/ADRB2
GO:0051539	4 iron, 4 sulfur cluster binding	41	0.33878	1.11767	0.257212	0.62271	0.570134	4064	tags=59%, list=29%, signal=41%	ERCC2/ISCA2/CDK5RAP1/EXO5/ETFDH/CIAPIN1/CIAO3/NUBPL/LIAS/NDUFS2/NDUFS1/ELP3/RSAD1/CDKAL1/MUTYH/ISCU/TYW1B/NDUFS8/NUBP1/NFU1/NDUFS7/SDHB/NUBP2/NDUFV1
GO:0030371	translation repressor activity	22	-0.455146	-1.20372	0.257391	0.62271	0.570134	2129	tags=36%, list=15%, signal=31%	CPEB4/PAIP2/DHFR/DHFRP1/TYMS/CPEB2/EIF4EBP1/RARA
GO:0015318	inorganic molecular entity transmembrane transporter activity	397	-0.269559	-1.08851	0.257516	0.62271	0.570134	2394	tags=21%, list=17%, signal=18%	ITPR1/TMCO3/VDAC2/SLC43A2/MAGT1/CACNB1/SLC45A3/TCIRG1/CNNM2/TRPC1/GABRR2/SLC25A30/SLC9A7/SLC26A6/ANKH/ATP2A3/SLC12A8/ATP6V1C2/SLC24A4/CLCN2/ATP1A1/ANO9/SLC1A4/TRPV1/KCNAB2/SLC66A1/ANXA6/SLC46A1/SLC1A5/SLC38A2/PIEZO1/HCN2/SLC25A29/SLC2A13/KCNN4/ITGAV/SFXN3/SLC8A1/ANO6/CNR1/CALHM6/SLC30A4/AQP3/PANX1/PTK2B/NCS1/SLC38A1/CHRNA5/SLC9A1/HCN3/SLC7A1/ITPR3/LRRC8C/SLC31A1/PKD1/ABCG2/RASA3/SHROOM2/GJC1/SLC2…
GO:0042826	histone deacetylase binding	95	0.283003	1.09262	0.258486	0.623483	0.570842	2235	tags=21%, list=16%, signal=18%	CDC20/HIF1A/TOP2A/INSM1/RAD9A/DNMT3B/BHLHE41/CEBPB/KCTD21/KPNA2/BEX4/CIR1/NKX3-1/HOXA10/THAP7/HSPA1A/ANKRA2/BRMS1/LEF1/DDX20
GO:1901681	sulfur compound binding	138	0.267597	1.0759	0.260355	0.626418	0.57353	2796	tags=24%, list=20%, signal=19%	CCL15/CXCL6/CCL8/THBS4/THBS1/FGF2/MGST1/TSR3/CXCL11/MMACHC/GCDH/DLD/CLEC3B/SERPINE2/METTL3/PCCA/HACL1/TGFBR3/ZCCHC4/ALDH6A1/CXCL10/METTL5/TKT/METTL17/DBT/TPK1/PDCD5/N6AMT1/PCIF1/HMGCL/ADAMTS5/GSTM2/ACAD9
GO:0046875	ephrin receptor binding	20	-0.457144	-1.17532	0.262787	0.630688	0.577439	2789	tags=40%, list=20%, signal=32%	ANKS1A/EFNB1/SIPA1L1/SRC/GRB2/FYN/EFNB2/EFNA5
GO:0016891	endoribonuclease activity, producing 5'-phosphomonoesters	28	0.370953	1.13133	0.263889	0.63113	0.577844	3245	tags=43%, list=24%, signal=33%	NUDT16/RPP38/POP5/ELAC1/RNASEH1/POP1/ELAC2/DBR1/POP4/EDC3/APEX1/RNASEH2B
GO:0016209	antioxidant activity	53	0.31847	1.10673	0.264286	0.63113	0.577844	1471	tags=21%, list=11%, signal=19%	SRXN1/TXNRD1/NQO1/MGST1/S100A9/GSR/UBIAD1/PRDX1/CLIC2/TXNRD3/GPX3
GO:0055106	ubiquitin-protein transferase regulator activity	17	0.433826	1.18047	0.267261	0.633933	0.58041	35	tags=6%, list=0%, signal=6%	CDC20
GO:0016829	lyase activity	141	-0.306083	-1.11883	0.267669	0.633933	0.58041	853	tags=9%, list=6%, signal=9%	DDTL/DDT/BCKDHA/CA13/PAICS/HMGA2/ADCY7/ADCY8/ALDOA/ENO1/TPI1/ALDOC/ENO2
GO:0003682	chromatin binding	476	-0.261683	-1.07522	0.267835	0.633933	0.58041	2511	tags=20%, list=18%, signal=17%	NFAT5/RCC1/PCLAF/ZFX/TSHZ1/DLX1/RNF169/BRD4/PCGF2/RAD51/AR/TOX2/FOXO3/MBD3/HELLS/ZEB1/RERE/HMGA1/ING2/MLLT10/PHC2/NUDT21/SIN3A/TRIM28/PATZ1/TNRC18/ATRX/CTNNB1/RELA/POLA1/NAP1L1/EP300/SMARCC1/CDT1/TOP1/WDHD1/SUPT6H/SFMBT1/CGAS/NFATC1/BRD3/REL/CHD7/SFMBT2/MNT/STAG3L4/POLE/GATA2/PHF21A/CDC45/CHAF1A/ATAD2/SNAI2/CHAF1B/NOTCH1/KMT5C/CITED2/NFATC4/PRDM1/BRIP1/ORC1/JUN/TICRR/PCNA/CBX2/BCL6/HMGA2/RBPJ/FOS…
GO:0140142	nucleocytoplasmic carrier activity	30	0.366102	1.13469	0.269406	0.633933	0.58041	2413	tags=23%, list=18%, signal=19%	KPNA5/KPNA2/RANBP6/SNUPN/TMCO6/EIF4ENIF1/HIKESHI
GO:0015020	glucuronosyltransferase activity	10	-0.544367	-1.19343	0.269811	0.633933	0.58041	1693	tags=30%, list=12%, signal=26%	CSGALNACT1/CHSY3/CHSY1
GO:0004725	protein tyrosine phosphatase activity	77	-0.338872	-1.13079	0.270492	0.633933	0.58041	2030	tags=23%, list=15%, signal=20%	PTP4A2/CDC14B/PTPRE/DUSP3/PTPRO/PTPRU/PTP4A1/PTPRJ/DUSP9/TNS2/PTPRN2/CDC25A/DUSP10/DUSP1/PALD1/DUSP5/DUSP7/DUSP2
GO:0035250	UDP-galactosyltransferase activity	16	-0.472912	-1.16129	0.270567	0.633933	0.58041	4129	tags=56%, list=30%, signal=39%	PLOD3/B4GALT3/COLGALT1/WDFY3/B4GALT6/B4GALT5/B4GALT1/UGT8/COLGALT2
GO:0030295	protein kinase activator activity	58	-0.353674	-1.12756	0.271186	0.633933	0.58041	1558	tags=19%, list=11%, signal=17%	SPRY2/NRG1/MTCP1/TAOK1/RGCC/PARP16/CDKN1A/EFNA5/MAP2K1/GPRC5A/GPRC5C
GO:0005092	GDP-dissociation inhibitor activity	14	-0.494012	-1.19424	0.271403	0.633933	0.58041	1200	tags=29%, list=9%, signal=26%	GPSM1/SESN2/CHML/RGS14
GO:0016701	oxidoreductase activity, acting on single donors with incorporation of molecular oxygen	16	0.428653	1.14801	0.274725	0.638587	0.584671	667	tags=31%, list=5%, signal=30%	TDO2/HGD/IDO1/PIR/ADO
GO:0016702	oxidoreductase activity, acting on single donors with incorporation of molecular oxygen, incorporation of two atoms of oxygen	16	0.428653	1.14801	0.274725	0.638587	0.584671	667	tags=31%, list=5%, signal=30%	TDO2/HGD/IDO1/PIR/ADO
GO:0015556	C4-dicarboxylate transmembrane transporter activity	12	-0.509189	-1.16686	0.275735	0.639341	0.585362	2736	tags=50%, list=20%, signal=40%	SLC25A18/SLC25A22/SLC25A30/SLC1A4/SLC1A5/SLC1A1
GO:0022843	voltage-gated cation channel activity	45	-0.365822	-1.12807	0.276382	0.639341	0.585362	1859	tags=29%, list=13%, signal=25%	KCNAB2/HCN2/ITGAV/CNR1/PTK2B/NCS1/HCN3/PKD2/KCNC3/KCNJ14/KCNMA1/KCNQ3/CACNB4
GO:0099094	ligand-gated cation channel activity	36	-0.379419	-1.11944	0.280342	0.644974	0.590519	2902	tags=39%, list=21%, signal=31%	ASIC1/ITPR2/TRPM4/ITPR1/TRPV1/HCN2/PTK2B/CHRNA5/ITPR3/RASA3/SHROOM2/PKD2/GRIA3/KCNJ14
GO:0004722	protein serine/threonine phosphatase activity	63	-0.348003	-1.1194	0.280672	0.644974	0.590519	3855	tags=43%, list=28%, signal=31%	PPP3CA/CDC14A/PPP4C/PPM1L/LRRC40/PHLPP1/PPM1N/CTDSP1/PPM1E/PTEN/SSU72/PPP3CC/LRRK1/CYCS/CAMK2G/PPP3R1/CTDSPL/CTDSP2/CDC14B/PPP1CB/CTDSPL2/PDP1/PPTC7/PPP1R3C/PHLPP2/DUSP1/CTDP1
GO:0005539	glycosaminoglycan binding	99	-0.322238	-1.11441	0.281399	0.644974	0.590519	1741	tags=23%, list=13%, signal=20%	VEGFB/NOD1/ANXA6/RTN4R/FGFRL1/ADAMTS1/CD44/ADAMTS15/PGLYRP2/COL5A3/PTCH1/FGF10/FN1/HK1/ADGRE2/VCAN/NLRP3/NOD2/CEMIP/HBEGF/RSPO2/VEGFA/SULF2
GO:0005109	frizzled binding	19	-0.456803	-1.16109	0.282416	0.644974	0.590519	3650	tags=47%, list=26%, signal=35%	LRP6/DVL2/DVL1/SFRP1/ZNRF3/FZD1/CCDC88C/BAMBI/FZD7
GO:0015035	protein disulfide oxidoreductase activity	20	0.411987	1.14848	0.282759	0.644974	0.590519	261	tags=15%, list=2%, signal=15%	GLRX/SCO2/TXNRD1
GO:0008252	nucleotidase activity	12	-0.508087	-1.16433	0.283088	0.644974	0.590519	3149	tags=42%, list=23%, signal=32%	NT5C3A/NT5M/BPNT2/NT5DC3/NT5E
GO:0071813	lipoprotein particle binding	19	-0.455317	-1.15731	0.284192	0.644974	0.590519	1738	tags=47%, list=13%, signal=41%	HSPD1/MSR1/GPIHBP1/SORL1/ABCA1/COLEC12/LDLR/SCARF1/VLDLR
GO:0071814	protein-lipid complex binding	19	-0.455317	-1.15731	0.284192	0.644974	0.590519	1738	tags=47%, list=13%, signal=41%	HSPD1/MSR1/GPIHBP1/SORL1/ABCA1/COLEC12/LDLR/SCARF1/VLDLR
GO:0042562	hormone binding	36	0.352515	1.12068	0.285372	0.645944	0.591407	561	tags=11%, list=4%, signal=11%	EDNRB/ALDH1A1/CALCRL/OXTR
GO:0004869	cysteine-type endopeptidase inhibitor activity	28	-0.411304	-1.14555	0.285965	0.645944	0.591407	2545	tags=39%, list=18%, signal=32%	BIRC6/TNFAIP8/ARRB1/SPOCK1/RPS6KA1/SERPINB9/CAST/RPS6KA3/TNFSF14/NOL3/CSTB
GO:0019207	kinase regulator activity	166	-0.29297	-1.08751	0.287187	0.647182	0.592541	1898	tags=18%, list=14%, signal=16%	CALM1/SPRED1/INKA2/PIK3R3/CCNQ/YWHAG/SPRY2/NRG1/SLA2/MTCP1/TAOK1/SOCS3/TRIB2/CCNE1/RGCC/PARP16/SPRED2/HEXIM1/ITPRIP/SH3BP5/MALT1/MACROH2A1/CDKN1A/CCND1/EFNA5/CCNE2/MAP2K1/CCNG2/GPRC5A/GPRC5C
GO:0015175	neutral amino acid transmembrane transporter activity	22	-0.438611	-1.15999	0.288696	0.647454	0.592789	1932	tags=41%, list=14%, signal=35%	SLC43A2/SLC1A4/SLC1A5/SLC38A2/SFXN3/SLC38A1/SLC7A5/SFXN1/SLC1A1
GO:0016251	RNA polymerase II general transcription initiation factor activity	34	0.357048	1.13492	0.289044	0.647454	0.592789	4125	tags=47%, list=30%, signal=33%	SNAPC5/TAF7/CCNH/TAF5/TBPL1/GTF2H2/GTF2E1/GTF2F2/TAF8/GTF2A1/TAF12/TAF11/GTF2H3/GTF2A2/TAF13/TAF10
GO:1901618	organic hydroxy compound transmembrane transporter activity	17	-0.457672	-1.13857	0.289331	0.647454	0.592789	1572	tags=24%, list=11%, signal=21%	SLC2A13/AQP3/SLC5A3/SLC16A3
GO:0042288	MHC class I protein binding	18	0.424595	1.15877	0.291196	0.650113	0.595224	153	tags=11%, list=1%, signal=11%	PILRB/KLRC4-KLRK1
GO:0035497	cAMP response element binding	12	-0.505636	-1.15872	0.292279	0.650316	0.59541	3337	tags=42%, list=24%, signal=32%	CREB3/TCF12/NR4A3/JUN/HMGA2
GO:0003725	double-stranded RNA binding	68	-0.34367	-1.11725	0.292642	0.650316	0.59541	2911	tags=26%, list=21%, signal=21%	ADAR/STAU1/DDX3X/EIF2AK2/DHX15/ADARB1/PRKRIP1/AGO3/ACTN1/OAS1/OAS2/EIF4H/OAS3/MSN/LRRFIP1/AGO2/VIM/TFRC
GO:0015459	potassium channel regulator activity	25	-0.416064	-1.12307	0.296625	0.656942	0.601476	2222	tags=32%, list=16%, signal=27%	RASA1/PRKCZ/KCNAB2/SGK1/WNK2/NEDD4L/SLC5A3/ADRB2
GO:0035004	phosphatidylinositol 3-kinase activity	11	-0.520132	-1.15564	0.296992	0.656942	0.601476	1829	tags=36%, list=13%, signal=32%	PIK3CA/PIK3R3/PIK3C3/IPMK
GO:0005085	guanyl-nucleotide exchange factor activity	174	-0.28816	-1.07762	0.29781	0.657236	0.601746	3379	tags=36%, list=25%, signal=27%	FGD4/DENND4A/TBXA2R/DOCK2/ARHGEF5/LAMTOR5/ARHGEF3/FNIP1/SOS2/ARHGEF12/ANKRD27/RIN3/RIC1/ABR/PLEKHG3/PLCE1/FARP1/RASGRP4/FGD2/SERGEF/FGD3/RCC1/ARHGEF10L/RAPGEF1/RASGEF1B/RCBTB2/DOCK7/DENND6B/EPS8/DOCK5/RIN2/DOCK4/DENND4B/DOCK6/MYCBP2/RAP1A/PREX1/ARHGEF16/TIAM2/SBF2/RAPGEFL1/CCDC88C/TRIO/HERC1/RALGDS/TBC1D10A/DOCK10/PSD4/IQSEC1/DENND4C/ARHGEF7/RAPGEF6/DOCK8/DENND5A/SH3BP5/AKAP13/VAV2/CYTH4/RABGEF1/…
GO:0004675	transmembrane receptor protein serine/threonine kinase activity	14	-0.479327	-1.15874	0.298725	0.657263	0.60177	2767	tags=50%, list=20%, signal=40%	ACVR2A/BMPR2/ACVRL1/ACVR2B/ACVR1B/TGFBR1/ACVR1C
GO:0042578	phosphoric ester hydrolase activity	268	-0.274566	-1.07869	0.299191	0.657263	0.60177	2030	tags=29%, list=15%, signal=25%	NT5C3A/PPM1N/CTDSP1/PPP2R5D/PTPN9/PPM1E/PTEN/PTPRB/SSU72/PPP3CC/PTPN14/PLCG2/GNB1/PFKFB3/PIP4P2/PLCE1/CCR1/LRRK1/DUSP28/NT5M/PTPN3/CYCS/CAMK2G/PPP3R1/CTDSPL/CTDSP2/SACM1L/PTP4A2/CDC14B/ATP1A1/PPP1CB/PLCL2/BPNT2/MTMR12/PTPRE/DUSP3/PTPRO/ACP6/CTDSPL2/FBP1/PTPRU/PTP4A1/INPP5A/INPP4B/PDE5A/PLCG1/PTPRJ/PXYLP1/PPP1R3E/LPIN2/DUSP9/LHPP/TNS2/SYNJ2/PTPRN2/NOCT/PDP1/CDC25A/NT5DC3/PPTC7/DUSP10/INPP5D/PPP1R3…
GO:0016830	carbon-carbon lyase activity	37	-0.369642	-1.09666	0.300501	0.657531	0.602016	848	tags=14%, list=6%, signal=13%	DDT/BCKDHA/PAICS/ALDOA/ALDOC
GO:0022884	macromolecule transmembrane transporter activity	19	0.408468	1.13039	0.300683	0.657531	0.602016	789	tags=16%, list=6%, signal=15%	TIMM23B/BLOC1S3/TOMM40L
GO:0032183	SUMO binding	15	-0.475496	-1.15138	0.303473	0.662124	0.606221	4209	tags=67%, list=31%, signal=46%	CBX4/HERC2/USP25/RNF4/CASP8AP2/PML/SIMC1/SOBP/UBA2/RNF111
GO:0031625	ubiquitin protein ligase binding	261	-0.273751	-1.07195	0.30593	0.66597	0.609742	1189	tags=11%, list=9%, signal=10%	TRAF4/FZD8/RB1/VCL/ACVR1B/TRIB2/SKI/JUN/CKB/NEK6/SNX9/HSPA6/MFHAS1/SYT11/SMAD7/ABCB1/CDKN1A/PER1/SMAD6/ABI2/BOK/GPI/SMAD3/TNFRSF1B/HSPA7/PRR5L/TPI1/CXCR4
GO:0043539	protein serine/threonine kinase activator activity	31	0.351622	1.09964	0.307517	0.66705	0.610731	1209	tags=23%, list=9%, signal=21%	CCNB1/CAB39L/ETAA1/CKS2/DBF4B/INCENP/DBF4
GO:0008237	metallopeptidase activity	109	-0.313028	-1.09579	0.30805	0.66705	0.610731	2891	tags=25%, list=21%, signal=20%	ADAMTS4/METAP1D/ADAM10/ANPEP/MMP8/ADAMTS10/ADAMTSL5/NPEPPSP1/NPEPPS/ADAMTS7/AGBL3/ECE1/ECEL1/METAP1/ADAMTSL4/ADAM8/XPNPEP1/ADAMTS1/VASH1/ADAMTS15/CNDP2/MMP12/ADAM22/ASTL/MMP24/MMP10/AMZ1
GO:0005537	mannose binding	11	0.467653	1.12645	0.308511	0.66705	0.610731	2048	tags=18%, list=15%, signal=15%	CLEC4A/LMAN2L
GO:0051959	dynein light intermediate chain binding	19	-0.439284	-1.11656	0.312611	0.674198	0.617276	3072	tags=32%, list=22%, signal=25%	DYNC2H1/DYNLL2/DYNC1H1/DYNLL1/CCDC88C/HOOK3
GO:0001786	phosphatidylserine binding	29	-0.402341	-1.12086	0.313725	0.674198	0.617276	2884	tags=34%, list=21%, signal=27%	SCARB2/ASAP1/ADGRB1/TLN1/OSBPL8/APPL1/ANXA6/GRAMD1B/SYT11/CD300A
GO:0003707	steroid hormone receptor activity	15	-0.466823	-1.13038	0.314442	0.674198	0.617276	2537	tags=53%, list=18%, signal=44%	ABHD2/PPARA/PGRMC2/NR4A3/NR1D1/PPARD/RXRA/GPER1
GO:0008375	acetylglucosaminyltransferase activity	38	-0.366853	-1.08649	0.314626	0.674198	0.617276	1537	tags=24%, list=11%, signal=21%	B3GNT2/MGAT1/LFNG/MGAT5B/B3GNT5/MFNG/MGAT5/PIGH/PIGA
GO:0004535	poly(A)-specific ribonuclease activity	13	-0.486506	-1.14064	0.316574	0.676002	0.618928	2385	tags=62%, list=17%, signal=51%	CNOT6/CNOT2/TOE1/CNOT3/CNOT6L/CNOT1/CNOT8/NOCT
GO:0033612	receptor serine/threonine kinase binding	14	-0.469306	-1.13451	0.31694	0.676002	0.618928	2299	tags=50%, list=17%, signal=42%	SRC/SAV1/GDF15/INHBA/BMP8B/BMP2/SMAD6
GO:0008320	protein transmembrane transporter activity	18	0.411814	1.12388	0.318284	0.676002	0.618928	789	tags=17%, list=6%, signal=16%	TIMM23B/BLOC1S3/TOMM40L
GO:0140318	protein transporter activity	18	0.411814	1.12388	0.318284	0.676002	0.618928	789	tags=17%, list=6%, signal=16%	TIMM23B/BLOC1S3/TOMM40L
GO:1901505	carbohydrate derivative transmembrane transporter activity	46	-0.351217	-1.08194	0.319328	0.676721	0.619586	3725	tags=34%, list=27%, signal=25%	SLC29A1/SLC17A5/SLC25A18/SLC25A6/SLC29A3/MFSD2A/SLC25A23/SLC25A22/SLC35E3/SLC25A4/SLC25A29/SLC29A2/SLC25A45/SLC25A25/SLC25A19/SLC25A36
GO:0015929	hexosaminidase activity	12	-0.495093	-1.13456	0.323529	0.683652	0.625931	2477	tags=33%, list=18%, signal=27%	HYAL3/OGA/CEMIP2/CEMIP
GO:0008483	transaminase activity	13	-0.481714	-1.12941	0.324022	0.683652	0.625931	2376	tags=46%, list=17%, signal=38%	GFPT2/AMT/BCAT1/OAT/BCAT2/GPT2
GO:0043274	phospholipase binding	12	0.455679	1.12676	0.325328	0.6849	0.627074	1357	tags=17%, list=10%, signal=15%	SELE/PDPK1
GO:0070034	telomerase RNA binding	21	0.388036	1.10435	0.327907	0.68882	0.630663	4477	tags=43%, list=32%, signal=29%	NOP10/PINX1/NAF1/WRAP53/DCP2/TENT4B/NHP2/DHX36/GAR1
GO:0016798	hydrolase activity, acting on glycosyl bonds	92	-0.312215	-1.07648	0.330671	0.691766	0.63336	913	tags=23%, list=7%, signal=21%	TLR4/HYAL3/MPG/NEU4/TLR6/MAN1C1/OGG1/OGA/SARM1/MACROD1/PCNA/ACER2/ADPRHL1/CEMIP2/ADPRS/EDEM1/UNG/IL1RAP/MGAM/CEMIP/GBE1
GO:0042605	peptide antigen binding	17	-0.445032	-1.10713	0.330922	0.691766	0.63336	3360	tags=29%, list=24%, signal=22%	TAPBP/HLA-E/DHCR24/MAML1/SLC7A5
GO:0035613	RNA stem-loop binding	13	-0.480251	-1.12598	0.331471	0.691766	0.63336	544	tags=46%, list=4%, signal=44%	RC3H2/DHX9/EPRS1/DDX3X/MYH10/EIF4A3
GO:0048185	activin binding	13	-0.475563	-1.11499	0.333333	0.693839	0.635258	3846	tags=62%, list=28%, signal=44%	FKBP1A/ACVR2A/SMURF1/ACVRL1/ACVR2B/ACVR1B/TGFBR1/SMAD7
GO:0003823	antigen binding	35	-0.364527	-1.06214	0.33391	0.693839	0.635258	5044	tags=49%, list=37%, signal=31%	HLA-DQA1/ITGA4/PSAP/CD1C/CD209/EP400/PPP2R1A/CD40/TAPBP/HLA-E/CD1D/DHCR24/IL7R/MFAP4/TGFB1/MAML1/SLC7A5
GO:0015491	cation:cation antiporter activity	17	-0.441795	-1.09908	0.336347	0.697394	0.638513	2088	tags=35%, list=15%, signal=30%	SLC9A7/SLC24A4/SLC8A1/SLC9A1/SLC24A1/SLC41A1
GO:0015298	solute:cation antiporter activity	21	-0.419841	-1.09245	0.337413	0.697664	0.63876	3252	tags=43%, list=24%, signal=33%	CLCN4/SLC9A5/TMCO3/SLC9A7/SLC24A4/SLC8A1/SLC9A1/SLC24A1/SLC41A1
GO:0016645	oxidoreductase activity, acting on the CH-NH group of donors	20	0.394636	1.10011	0.337931	0.697664	0.63876	2473	tags=35%, list=18%, signal=29%	DHFR2/AIFM2/MTHFD2L/ETFDH/BLVRB/PIPOX/PYCR3
GO:0010857	calcium-dependent protein kinase activity	22	-0.415148	-1.09794	0.342609	0.705803	0.646212	2318	tags=36%, list=17%, signal=30%	MAPKAPK2/PRKCZ/PRKCE/PRKCA/PRKCQ/PRKD3/MKNK2/CAMK4
GO:0019865	immunoglobulin binding	12	-0.48543	-1.11241	0.34375	0.706638	0.646977	876	tags=33%, list=6%, signal=31%	CD4/FCGR2A/FCGR2C/FCGR2B
GO:0008187	poly-pyrimidine tract binding	23	-0.413057	-1.0925	0.34507	0.707837	0.648074	5110	tags=52%, list=37%, signal=33%	KHDRBS1/RBMS1/PNPT1/DIS3L2/U2AF2/PTBP1/HNRNPC/PABPC1/PABPC3/PATL1/ATXN1/MSI2
GO:0017070	U6 snRNA binding	14	0.430195	1.09982	0.346578	0.709414	0.649518	3599	tags=29%, list=26%, signal=21%	TUT1/LSM8/METTL16/LARP7
GO:0016628	oxidoreductase activity, acting on the CH-CH group of donors, NAD or NADP as acceptor	20	0.391649	1.09179	0.349425	0.712134	0.652009	2682	tags=40%, list=19%, signal=32%	TM7SF2/LBR/MECR/PTGR2/BLVRB/BLVRA/PTGR1/DECR1
GO:0009931	calcium-dependent protein serine/threonine kinase activity	21	-0.415945	-1.08231	0.34965	0.712134	0.652009	2318	tags=38%, list=17%, signal=32%	MAPKAPK2/PRKCZ/PRKCE/PRKCA/PRKCQ/PRKD3/MKNK2/CAMK4
GO:0005525	GTP binding	288	-0.265222	-1.04719	0.350133	0.712134	0.652009	2753	tags=21%, list=20%, signal=18%	RTKN/ARF6/RAB6C/RAB6D/GNAQ/SEPTIN8/RAB7A/ADSS2/RAB2B/LRRK1/EEF2/SEPTIN7/RRAGA/TUBB2A/GIMAP8/TUBB3/EHD4/RAC2/TUBA4A/TSR1/IFI44L/UPRT/SEPTIN9/RAP2A/RAP1A/MX1/RAB31/IRGQ/ATL1/ANXA6/GNA13/CGAS/ARL13B/RAB6A/EHD2/RAB7B/AGAP1/RASL10A/RAB3B/RRAGD/MX2/SEPTIN1/RAB8B/RASL11A/RHOBTB2/SEPTIN3/MFHAS1/EEF1A2/RAC3/RHOF/GEM/RRAD/SEPTIN4/GNA15/RAB20/SEPTIN5/ARL5B/ADSS1/RAB17/ARL4C/RHOB/AK4
GO:0015095	magnesium ion transmembrane transporter activity	12	-0.482695	-1.10615	0.351103	0.712598	0.652433	2335	tags=25%, list=17%, signal=21%	MAGT1/CNNM2/SLC41A1
GO:0019239	deaminase activity	22	0.375152	1.08115	0.35363	0.716213	0.655743	971	tags=18%, list=7%, signal=17%	GDA/ADA/APOBEC3A/GNPDA2
GO:0031690	adrenergic receptor binding	15	-0.452348	-1.09532	0.35649	0.719272	0.658544	3760	tags=67%, list=27%, signal=49%	GNAS/SH3GL1/PDE4D/APLP1/SLC9A3R1/ARRB2/ARRB1/DLG4/SAV1/ARRDC3
GO:0004860	protein kinase inhibitor activity	53	-0.335055	-1.04716	0.357388	0.719272	0.658544	1876	tags=23%, list=14%, signal=20%	SPRED1/INKA2/YWHAG/SPRY2/SOCS3/TRIB2/SPRED2/HEXIM1/ITPRIP/SH3BP5/MACROH2A1/CDKN1A
GO:0005200	structural constituent of cytoskeleton	53	-0.335125	-1.04738	0.357388	0.719272	0.658544	3531	tags=42%, list=26%, signal=31%	ARPC2/AGRN/ACTR2/CCDC6/TUBB2B/ACTG1/TLN1/TUBB2A/TUBB3/ARPC1B/ERBIN/SORBS3/TUBA4A/HIP1/BICD1/EPB41L3/PPL/MSN/ADD2/VIM/PLEC/SYNM
GO:0031683	G-protein beta/gamma-subunit complex binding	12	-0.478652	-1.09688	0.358456	0.719911	0.659129	4248	tags=58%, list=31%, signal=40%	GNAS/GNAI2/GNAI3/GNA12/GNAQ/GNA13/GNA15
GO:0033218	amide binding	246	-0.268387	-1.04309	0.364011	0.728477	0.666972	3070	tags=27%, list=22%, signal=22%	PIK3R1/MTHFS/SLC19A1/HLA-E/MSR1/CLSTN1/CD1D/BACE1/ANPEP/ECI2/FTCDNL1/DHCR24/PICALM/TLR4/MAS1/PPP3R1/LRP1/RAMP1/NPEPPSP1/APBA2/TMEM158/NPEPPS/ITGAM/NAA80/TLR6/RELA/ECE1/DHFR/POM121/DHFRP1/TOMM20/SORL1/PRLR/IPO5/SLC46A1/RTN4R/NFATC1/ACOT11/PPIF/IPO4/INHBA/FASN/TYMS/PANK1/SRD5A1/PPIAL4A/ACBD5/POM121B/POM121C/MAML1/PLEKHA8P1/LDLR/ITM2A/HSPG2/GRIA3/ATP1A3/APBB3/FKBP2/NOD2/FCGR2B/APBA1/RXRA/SLC7A5/CEMI…
GO:0048038	quinone binding	14	0.422	1.07887	0.364238	0.728477	0.666972	4548	tags=50%, list=33%, signal=34%	ETFDH/COQ10A/TP53I3/NDUFS2/NDUFS7/SDHB/SDHD
GO:0072341	modified amino acid binding	53	-0.334214	-1.04454	0.365979	0.730437	0.668766	3164	tags=34%, list=23%, signal=26%	SCARB2/MTHFS/SLC19A1/ASAP1/FTCDNL1/ADGRB1/TLN1/OSBPL8/APPL1/DHFR/DHFRP1/ANXA6/SLC46A1/GRAMD1B/FASN/TYMS/SYT11/CD300A
GO:0008276	protein methyltransferase activity	77	0.278423	1.03034	0.367347	0.731645	0.669873	4536	tags=42%, list=33%, signal=28%	ETFBKMT/SETDB2/EEF2KMT/PRMT6/ANTKMT/PRMT3/FAM98A/PRDM11/ZNF711/SETD1B/SETD6/FAM98B/MEN1/VCPKMT/N6AMT1/METTL21A/METTL22/NDUFAF7/ATPSCKMT/PCMTD2/KMT5A/EZH1/SETDB1/RBBP5/PRDM4/PRMT7/TRMT112/SETD1A/SMYD3/SETD4/HEMK1/CARM1
GO:0004197	cysteine-type endopeptidase activity	80	-0.308967	-1.03286	0.369637	0.733987	0.672016	1595	tags=15%, list=12%, signal=13%	CAPN2/CAPN5/CASP2/CASP10/USP34/CTSB/USP11/USP18/MALT1/USP41/USP28/USP37
GO:0005262	calcium channel activity	57	-0.329678	-1.04319	0.370052	0.733987	0.672016	2486	tags=30%, list=18%, signal=25%	TRPM4/ITPR1/CACNB1/TRPC1/SLC24A4/TRPV1/ANXA6/ITGAV/CNR1/PANX1/NCS1/ITPR3/PKD1/RASA3/SLC24A1/PKD2/CACNB4
GO:0016814	hydrolase activity, acting on carbon-nitrogen (but not peptide) bonds, in cyclic amidines	24	0.360282	1.06555	0.37156	0.735458	0.673364	3803	tags=42%, list=28%, signal=30%	GDA/ADA/MTHFD2L/APOBEC3A/LACC1/ADAL/APOBEC3B/GCH1/ADAT1/ATIC
GO:0140097	catalytic activity, acting on DNA	189	0.242716	1.02659	0.374603	0.739791	0.67733	1775	tags=18%, list=13%, signal=16%	PIF1/NEIL3/TOP2A/ALKBH4/TDP2/THAP9/ERCC6L/RAD9A/DNMT3B/ERCC5/ERCC2/ACTR8/TOP3B/RECQL5/ERCC4/ZRANB3/POLL/MCM9/ACTR5/HELB/TERF1/LIG4/SMUG1/EXO5/SLX4/LIG3/NBN/APLF/DCLRE1A/MUS81/RUVBL1/IGHMBP2/MGME1/NEIL2
GO:0071933	Arp2/3 complex binding	13	-0.45855	-1.0751	0.376164	0.739791	0.67733	2008	tags=38%, list=15%, signal=33%	IQGAP2/WASF2/AVIL/SNX9/JMY
GO:0019001	guanyl nucleotide binding	294	-0.262242	-1.03665	0.376831	0.739791	0.67733	2753	tags=21%, list=20%, signal=17%	RTKN/ARF6/RAB6C/RAB6D/GNAQ/SEPTIN8/RAB7A/ADSS2/RAB2B/LRRK1/EEF2/SEPTIN7/RRAGA/TUBB2A/GIMAP8/TUBB3/EHD4/RAC2/TUBA4A/TSR1/IFI44L/UPRT/SEPTIN9/RAP2A/RAP1A/MX1/RAB31/IRGQ/ATL1/ANXA6/GNA13/CGAS/ARL13B/RAB6A/EHD2/RAB7B/PDE5A/AGAP1/RASL10A/RAB3B/RRAGD/MX2/SEPTIN1/RAB8B/RASL11A/RHOBTB2/SEPTIN3/MFHAS1/EEF1A2/RAC3/RHOF/GEM/RRAD/SEPTIN4/GNA15/RAB20/SEPTIN5/ARL5B/ADSS1/RAB17/ARL4C/RHOB/AK4
GO:0032561	guanyl ribonucleotide binding	294	-0.262242	-1.03665	0.376831	0.739791	0.67733	2753	tags=21%, list=20%, signal=17%	RTKN/ARF6/RAB6C/RAB6D/GNAQ/SEPTIN8/RAB7A/ADSS2/RAB2B/LRRK1/EEF2/SEPTIN7/RRAGA/TUBB2A/GIMAP8/TUBB3/EHD4/RAC2/TUBA4A/TSR1/IFI44L/UPRT/SEPTIN9/RAP2A/RAP1A/MX1/RAB31/IRGQ/ATL1/ANXA6/GNA13/CGAS/ARL13B/RAB6A/EHD2/RAB7B/PDE5A/AGAP1/RASL10A/RAB3B/RRAGD/MX2/SEPTIN1/RAB8B/RASL11A/RHOBTB2/SEPTIN3/MFHAS1/EEF1A2/RAC3/RHOF/GEM/RRAD/SEPTIN4/GNA15/RAB20/SEPTIN5/ARL5B/ADSS1/RAB17/ARL4C/RHOB/AK4
GO:0043047	single-stranded telomeric DNA binding	12	0.430284	1.06397	0.379913	0.744319	0.681476	5963	tags=83%, list=43%, signal=47%	TERF1/STN1/RPA2/POT1/CTC1/TERF2/TERF2IP/HNRNPA1/HNRNPA2B1/RAD50
GO:0005245	voltage-gated calcium channel activity	18	-0.41705	-1.0536	0.382826	0.7485	0.685304	1535	tags=33%, list=11%, signal=30%	CACNB1/ITGAV/CNR1/NCS1/PKD2/CACNB4
GO:0019706	protein-cysteine S-palmitoyltransferase activity	25	-0.386096	-1.04218	0.388988	0.753372	0.689765	1642	tags=20%, list=12%, signal=18%	ZDHHC23/GOLGA7B/ZDHHC11/ZDHHC9/GLUL
GO:0019707	protein-cysteine S-acyltransferase activity	25	-0.386096	-1.04218	0.388988	0.753372	0.689765	1642	tags=20%, list=12%, signal=18%	ZDHHC23/GOLGA7B/ZDHHC11/ZDHHC9/GLUL
GO:0008301	DNA binding, bending	15	0.404784	1.06223	0.389011	0.753372	0.689765	3280	tags=60%, list=24%, signal=46%	TOP2A/HMGB3/TERF1/FOXC1/LEF1/FOXD4/HMGB2/CEBPG/TFAM
GO:1990841	promoter-specific chromatin binding	47	-0.330854	-1.02216	0.389171	0.753372	0.689765	1455	tags=11%, list=11%, signal=10%	CHD7/PRDM1/MACROH2A1/HDAC4/EGR1
GO:0032550	purine ribonucleoside binding	291	-0.260671	-1.03112	0.390728	0.753372	0.689765	2753	tags=21%, list=20%, signal=17%	RTKN/ARF6/RAB6C/RAB6D/GNAQ/SEPTIN8/RAB7A/ADSS2/RAB2B/LRRK1/EEF2/SEPTIN7/RRAGA/TUBB2A/GIMAP8/TUBB3/EHD4/RAC2/TUBA4A/TSR1/IFI44L/UPRT/SEPTIN9/RAP2A/RAP1A/MX1/RAB31/IRGQ/ATL1/ANXA6/GNA13/CGAS/ARL13B/RAB6A/EHD2/RAB7B/AGAP1/RASL10A/RAB3B/RRAGD/MX2/SEPTIN1/RAB8B/RASL11A/RHOBTB2/SEPTIN3/MFHAS1/EEF1A2/RAC3/RHOF/GEM/RRAD/SEPTIN4/GNA15/RAB20/SEPTIN5/ARL5B/ADSS1/RAB17/ARL4C/RHOB/AK4
GO:0004843	thiol-dependent ubiquitin-specific protease activity	80	-0.305252	-1.02044	0.391089	0.753372	0.689765	1545	tags=16%, list=11%, signal=15%	MINDY2/USP34/JOSD1/OTUD4/USP11/USP18/TNFAIP3/USP31/ZRANB1/OTUD1/USP41/USP28/USP37
GO:0101005	ubiquitinyl hydrolase activity	80	-0.305252	-1.02044	0.391089	0.753372	0.689765	1545	tags=16%, list=11%, signal=15%	MINDY2/USP34/JOSD1/OTUD4/USP11/USP18/TNFAIP3/USP31/ZRANB1/OTUD1/USP41/USP28/USP37
GO:0048306	calcium-dependent protein binding	46	-0.332089	-1.02302	0.391597	0.753372	0.689765	2855	tags=28%, list=21%, signal=22%	STX1A/VPS37B/S100A1/ANXA11/MASP2/NSMF/STX2/ANXA6/SLC9A1/RAC3/S100A10/PLSCR3/VLDLR
GO:0016538	cyclin-dependent protein serine/threonine kinase regulator activity	39	-0.343436	-1.02379	0.395623	0.757714	0.69374	951	tags=15%, list=7%, signal=14%	CCNE1/HEXIM1/CDKN1A/CCND1/CCNE2/CCNG2
GO:0098641	cadherin binding involved in cell-cell adhesion	13	-0.451004	-1.05741	0.396648	0.757714	0.69374	2481	tags=38%, list=18%, signal=32%	PDLIM5/PDLIM1/TMOD3/CDC42EP1/BAIAP2
GO:0030332	cyclin binding	24	-0.389358	-1.04355	0.397527	0.757714	0.69374	2623	tags=25%, list=19%, signal=20%	CDK2/FBXO31/CDK6/PTCH1/CDKN1A/HDAC3
GO:0015171	amino acid transmembrane transporter activity	47	-0.329079	-1.01668	0.397631	0.757714	0.69374	1932	tags=26%, list=14%, signal=22%	SLC1A4/SLC66A1/SLC1A5/SLC38A2/SLC25A29/SFXN3/SLC38A1/SLC7A1/SLC7A5/SLC7A5P2/SFXN1/SLC1A1
GO:0043178	alcohol binding	44	-0.333518	-1.01698	0.398305	0.757714	0.69374	2776	tags=32%, list=20%, signal=25%	ITPR2/ERLIN2/ADAP1/ITPR1/OSBPL8/TRPC1/PRKCE/PLCL2/ANXA6/STARD5/ABCA1/GRAMD1B/ITPR3/PTCH1
GO:0070530	K63-linked polyubiquitin modification-dependent protein binding	20	-0.40881	-1.05105	0.398589	0.757714	0.69374	1545	tags=35%, list=11%, signal=31%	TAB2/RNF169/MINDY2/TNIP2/TNFAIP3/ZRANB1/ZBTB1
GO:0072542	protein phosphatase activator activity	13	-0.450066	-1.05521	0.400372	0.7596	0.695467	599	tags=38%, list=4%, signal=37%	PHACTR4/PPP2R5D/CALM1/PPP1R15A/PPP2R5B
GO:0015085	calcium ion transmembrane transporter activity	68	-0.312171	-1.01485	0.40301	0.763096	0.698668	2486	tags=28%, list=18%, signal=23%	TRPM4/ITPR1/CACNB1/TRPC1/ATP2A3/SLC24A4/TRPV1/ANXA6/ITGAV/SLC8A1/CNR1/PANX1/NCS1/ITPR3/PKD1/RASA3/SLC24A1/PKD2/CACNB4
GO:0043130	ubiquitin binding	73	0.275145	1.01321	0.40458	0.764561	0.700009	3251	tags=33%, list=24%, signal=25%	TOP2A/WDR92/CKS2/USP13/NSFL1C/NEDD4/BUB3/RNF185/MVB12A/UBAP1L/VPS28/SQSTM1/UBXN11/RNF31/TRIM32/UCHL3/UBXN1/HSPB1/SPRTN/PLAA/ZFAND2B/GGA3/RAE1/NBR1
GO:0070566	adenylyltransferase activity	27	-0.376112	-1.0319	0.408526	0.767165	0.702393	1855	tags=30%, list=13%, signal=26%	OAS1/OAS2/TUT7/OAS3/PAPSS2/TENT4A/TENT5A/TENT5C
GO:0022839	ion gated channel activity	20	-0.398982	-1.02578	0.409171	0.767165	0.702393	4772	tags=80%, list=35%, signal=52%	TTYH3/ANO5/TMEM63A/CATSPER2/KCNN2/CATSPER1/TMEM63B/TTYH2/ANO8/ASIC1/TRPM4/ANO9/KCNN4/ANO6/KCNMA1/ANO7
GO:0016417	S-acyltransferase activity	29	-0.3701	-1.03104	0.409982	0.767165	0.702393	1642	tags=21%, list=12%, signal=18%	ZDHHC23/FASN/GOLGA7B/ZDHHC11/ZDHHC9/GLUL
GO:0008097	5S rRNA binding	11	0.436979	1.05257	0.410638	0.767165	0.702393	363	tags=9%, list=3%, signal=9%	RRS1
GO:0016668	oxidoreductase activity, acting on a sulfur group of donors, NAD(P) as acceptor	11	0.437411	1.05361	0.410638	0.767165	0.702393	2146	tags=45%, list=16%, signal=38%	TXNRD1/GSR/DLD/TXNRD3/TXN
GO:0009982	pseudouridine synthase activity	13	0.411866	1.03518	0.410753	0.767165	0.702393	2467	tags=46%, list=18%, signal=38%	RPUSD2/RPUSD3/TRUB2/PUS1/RPUSD4/RPUSD1
GO:0042287	MHC protein binding	25	0.339813	1.02139	0.414579	0.77149	0.706353	153	tags=8%, list=1%, signal=8%	PILRB/KLRC4-KLRK1
GO:0016763	transferase activity, transferring pentosyl groups	41	-0.33479	-1.00268	0.414676	0.77149	0.706353	892	tags=20%, list=6%, signal=18%	POGLUT3/PARP16/PPAT/NAMPT/UPP1/HPRT1/PNP/XYLT1
GO:0015267	channel activity	185	0.241218	1.01829	0.416928	0.772685	0.707447	1843	tags=16%, list=13%, signal=14%	ZACN/GJB2/CLIC5/KCNMB3/GJA1/KCND2/KCNE3/GABRG2/GJA3/AQP9/TRPA1/TOMM40L/BEST1/CACNA1E/TRPM8/CACNA1A/TMEM150C/CLIC2/LRRC8D/CHRNA10/KCNG1/MCOLN1/KCNA3/KCNJ2/PKD2L1/KCNE1/PANX2/CLIC6/CACNA2D3/CHRNB1
GO:0022803	passive transmembrane transporter activity	185	0.241218	1.01829	0.416928	0.772685	0.707447	1843	tags=16%, list=13%, signal=14%	ZACN/GJB2/CLIC5/KCNMB3/GJA1/KCND2/KCNE3/GABRG2/GJA3/AQP9/TRPA1/TOMM40L/BEST1/CACNA1E/TRPM8/CACNA1A/TMEM150C/CLIC2/LRRC8D/CHRNA10/KCNG1/MCOLN1/KCNA3/KCNJ2/PKD2L1/KCNE1/PANX2/CLIC6/CACNA2D3/CHRNB1
GO:0005217	intracellular ligand-gated ion channel activity	15	-0.424324	-1.02747	0.418647	0.774376	0.708996	2776	tags=47%, list=20%, signal=37%	ITPR2/ITPR1/TRPV1/HCN2/ITPR3/RASA3/PKD2
GO:0008266	poly(U) RNA binding	20	-0.393587	-1.01191	0.421517	0.775725	0.710231	5110	tags=50%, list=37%, signal=32%	KHDRBS1/RBMS1/PNPT1/DIS3L2/HNRNPC/PABPC1/PABPC3/PATL1/ATXN1/MSI2
GO:0052742	phosphatidylinositol kinase activity	15	-0.423816	-1.02624	0.422303	0.775725	0.710231	3302	tags=33%, list=24%, signal=25%	PI4KAP2/PIK3CA/PI4KA/PIK3R3/PIK3C3
GO:0005088	Ras guanyl-nucleotide exchange factor activity	89	-0.295666	-1.00805	0.42233	0.775725	0.710231	3379	tags=47%, list=25%, signal=36%	PLEKHG2/RAB3IL1/MADD/VAV3/ARHGEF17/FGD4/DENND4A/DOCK2/ARHGEF5/ARHGEF3/ARHGEF12/RIN3/RIC1/PLEKHG3/FARP1/RASGRP4/FGD2/SERGEF/FGD3/RCC1/ARHGEF10L/RAPGEF1/RASGEF1B/RCBTB2/DENND6B/EPS8/RIN2/DOCK4/DENND4B/RAP1A/PREX1/ARHGEF16/TIAM2/SBF2/TRIO/DENND4C/DENND5A/SH3BP5/AKAP13/RABGEF1/NGEF/ARHGEF19
GO:0008146	sulfotransferase activity	22	-0.38733	-1.02437	0.422609	0.775725	0.710231	627	tags=41%, list=5%, signal=39%	CHST7/NDST2/CHST12/UST/CHST11/NDST1/SULT4A1/CHST15/CHST3
GO:0005149	interleukin-1 receptor binding	10	-0.472063	-1.03491	0.424528	0.777762	0.712095	1308	tags=40%, list=9%, signal=36%	IL1RN/IL1B/TLR9/IL1RAP
GO:0140103	catalytic activity, acting on a glycoprotein	16	-0.414056	-1.01676	0.42596	0.778898	0.713136	1594	tags=25%, list=12%, signal=22%	C1GALT1/MGAT1/MGAT5B/MGAT5
GO:0051787	misfolded protein binding	24	-0.380709	-1.02037	0.429329	0.783336	0.717199	718	tags=12%, list=5%, signal=12%	HSPA6/EDEM1/HSPA7
GO:0004529	exodeoxyribonuclease activity	22	-0.386247	-1.0215	0.431304	0.783336	0.717199	1348	tags=27%, list=10%, signal=25%	FEN1/POLE/ISG20/EXO1/TREX1/TREX2
GO:0016895	exodeoxyribonuclease activity, producing 5'-phosphomonoesters	22	-0.386247	-1.0215	0.431304	0.783336	0.717199	1348	tags=27%, list=10%, signal=25%	FEN1/POLE/ISG20/EXO1/TREX1/TREX2
GO:0017056	structural constituent of nuclear pore	24	-0.379123	-1.01612	0.432862	0.783336	0.717199	1844	tags=17%, list=13%, signal=14%	POM121/POM121B/POM121C/NUP58
GO:0015923	mannosidase activity	15	-0.417025	-1.00979	0.433272	0.783336	0.717199	4302	tags=40%, list=31%, signal=28%	MAN2B2/MAN2A2/MANEAL/MANBA/MAN1C1/EDEM1
GO:0050664	oxidoreductase activity, acting on NAD(P)H, oxygen as acceptor	13	-0.439848	-1.03125	0.433892	0.783336	0.717199	1365	tags=31%, list=10%, signal=28%	NCF1B/NCF1/NCF1C/KMO
GO:0097001	ceramide binding	13	-0.436654	-1.02376	0.435754	0.783336	0.717199	1629	tags=23%, list=12%, signal=20%	RTN4R/PLEKHA8P1/PLEKHA8
GO:0031210	phosphatidylcholine binding	16	-0.408555	-1.00325	0.436929	0.783336	0.717199	4109	tags=62%, list=30%, signal=44%	PITPNM1/CHMP3/ESYT1/PITPNB/SCARB2/NF1/PITPNA/ABCA1/ESYT2/PITPNM2
GO:0050997	quaternary ammonium group binding	16	-0.408555	-1.00325	0.436929	0.783336	0.717199	4109	tags=62%, list=30%, signal=44%	PITPNM1/CHMP3/ESYT1/PITPNB/SCARB2/NF1/PITPNA/ABCA1/ESYT2/PITPNM2
GO:0015301	anion:anion antiporter activity	16	0.380707	1.0196	0.437363	0.783336	0.717199	1192	tags=18%, list=9%, signal=16%	SLC7A11/SLC26A2/SLC26A11
GO:0140323	solute:anion antiporter activity	16	0.380707	1.0196	0.437363	0.783336	0.717199	1192	tags=18%, list=9%, signal=16%	SLC7A11/SLC26A2/SLC26A11
GO:0001883	purine nucleoside binding	293	-0.255321	-1.00962	0.441645	0.788663	0.722076	2753	tags=21%, list=20%, signal=17%	RTKN/ARF6/RAB6C/RAB6D/GNAQ/SEPTIN8/RAB7A/ADSS2/RAB2B/LRRK1/EEF2/SEPTIN7/RRAGA/TUBB2A/GIMAP8/TUBB3/EHD4/RAC2/TUBA4A/TSR1/IFI44L/UPRT/SEPTIN9/RAP2A/RAP1A/MX1/RAB31/IRGQ/ATL1/ANXA6/GNA13/CGAS/ARL13B/RAB6A/EHD2/RAB7B/AGAP1/RASL10A/RAB3B/RRAGD/MX2/SEPTIN1/RAB8B/RASL11A/RHOBTB2/SEPTIN3/MFHAS1/EEF1A2/RAC3/RHOF/GEM/RRAD/SEPTIN4/GNA15/RAB20/SEPTIN5/ARL5B/ADSS1/RAB17/ARL4C/RHOB/AK4
GO:0005048	signal sequence binding	43	-0.323236	-0.9851	0.442568	0.788663	0.722076	1844	tags=19%, list=13%, signal=16%	POM121/TOMM20/IPO5/IPO4/POM121B/POM121C/CEMIP/NUP58
GO:0001882	nucleoside binding	298	-0.254776	-1.00808	0.443258	0.788663	0.722076	2753	tags=21%, list=20%, signal=17%	RTKN/ARF6/RAB6C/RAB6D/GNAQ/SEPTIN8/RAB7A/ADSS2/RAB2B/LRRK1/EEF2/SEPTIN7/RRAGA/TUBB2A/GIMAP8/TUBB3/EHD4/RAC2/TUBA4A/TSR1/IFI44L/UPRT/SEPTIN9/RAP2A/RAP1A/MX1/RAB31/IRGQ/ATL1/ANXA6/GNA13/CGAS/ARL13B/RAB6A/EHD2/RAB7B/AGAP1/RASL10A/RAB3B/RRAGD/MX2/SEPTIN1/RAB8B/RASL11A/RHOBTB2/SEPTIN3/MFHAS1/EEF1A2/RAC3/RHOF/GEM/RRAD/PNP/SEPTIN4/GNA15/RAB20/SEPTIN5/ARL5B/ADSS1/RAB17/ARL4C/RHOB/AK4
GO:0017136	NAD-dependent histone deacetylase activity	15	-0.410479	-0.993944	0.444241	0.788663	0.722076	339	tags=47%, list=2%, signal=46%	SIRT1/HDAC9/HDAC1/HDAC5/HDAC11/HDAC4/HDAC3
GO:0005123	death receptor binding	14	-0.419272	-1.01356	0.444444	0.788663	0.722076	4042	tags=57%, list=29%, signal=40%	BID/MADD/CASP8AP2/CFLAR/PIDD1/RIPK1/MYD88/DAB2IP
GO:1901981	phosphatidylinositol phosphate binding	138	-0.272867	-0.992458	0.445783	0.789579	0.722915	2607	tags=23%, list=19%, signal=19%	FGD2/ADAP1/PICALM/ANKFY1/SH3PXD2A/OSBPL8/IQGAP1/AKT1/ALOX15/AVIL/GSN/TWF2/ARAP1/HIP1/CGAS/ARHGAP32/MYO1B/NCF1B/MYO1G/ZFYVE28/SLC9A1/NCF1/NCF1C/TULP3/MTSS2/FZD7/PHLDA2/PHLDA1/DAB2IP/PLEKHA2/PLEKHA8/WDR45B
GO:1990380	Lys48-specific deubiquitinase activity	14	0.390001	0.997059	0.450331	0.794722	0.727624	1531	tags=21%, list=11%, signal=19%	YOD1/USP13/MINDY3
GO:0015079	potassium ion transmembrane transporter activity	55	-0.314188	-0.988902	0.450342	0.794722	0.727624	2088	tags=29%, list=15%, signal=25%	SLC9A7/SLC12A8/SLC24A4/ATP1A1/KCNAB2/HCN2/KCNN4/SLC9A1/HCN3/SLC24A1/PKD2/KCNC3/KCNJ14/ATP1A3/KCNMA1/KCNQ3
GO:0043022	ribosome binding	56	0.283766	0.994086	0.451691	0.795247	0.728105	5392	tags=47%, list=39%, signal=29%	IMPACT/TACO1/PRMT3/PYM1/MAIP1/IGHMBP2/GUF1/LETM2/GTPBP6/CPEB1/GTPBP6/GEMIN5/SRP19/SBDS/OXA1L/NAA15/RPSA/EIF2A/MRPS27/YTHDF1/NAA10/EFL1/MTIF3/LETM1/SEC61A1/EIF5AL1/EIF3K
GO:0048027	mRNA 5'-UTR binding	24	-0.374282	-1.00315	0.452297	0.795247	0.728105	2609	tags=25%, list=19%, signal=20%	SYNCRIP/DDX3X/NCL/IGF2BP2/MYH10/RARA
GO:0042056	chemoattractant activity	18	-0.392807	-0.992354	0.454383	0.796284	0.729054	705	tags=22%, list=5%, signal=21%	FGF10/MIF/PDGFB/VEGFA
GO:0005267	potassium channel activity	34	0.313577	0.996739	0.454545	0.796284	0.729054	1538	tags=24%, list=11%, signal=21%	KCNMB3/KCND2/KCNE3/KCNG1/KCNA3/KCNJ2/PKD2L1/KCNE1
GO:0004659	prenyltransferase activity	17	0.369008	1.00409	0.45657	0.798374	0.730967	5541	tags=82%, list=40%, signal=49%	UBIAD1/DHDDS/COQ2/PDSS1/CHM/FDFT1/RABGGTA/FDPS/PDSS2/NUS1/PGGT1B/PTAR1/GGPS1/RABGGTB
GO:0005080	protein kinase C binding	39	-0.329447	-0.982086	0.457912	0.799094	0.731627	4079	tags=44%, list=30%, signal=31%	HDAC9/ADCY4/ADAM9/SDC4/PDLIM5/HDAC5/GRK5/ADCY6/AKT1/KIAA1614/SRC/PARD6G/TWF2/YWHAG/ITGAV/IRS1/DACT3
GO:0001846	opsonin binding	11	-0.445347	-0.989478	0.458647	0.799094	0.731627	2168	tags=36%, list=16%, signal=31%	ITGAM/MASP2/ITGAV/CD93
GO:0008200	ion channel inhibitor activity	25	-0.367954	-0.993211	0.460036	0.800062	0.732513	2394	tags=36%, list=17%, signal=30%	STX1A/ITPR1/RASA1/CALM1/PACSIN3/MCUB/LYNX1/WNK2/NEDD4L
GO:0008139	nuclear localization sequence binding	22	-0.376795	-0.996506	0.46087	0.800063	0.732514	1844	tags=64%, list=13%, signal=55%	KPNA1/KPNB1/NFKBIA/NOLC1/NUP98/NUP153/TNPO1/KPNA4/POM121/IPO5/IPO4/POM121B/POM121C/NUP58
GO:0032549	ribonucleoside binding	294	-0.254299	-1.00525	0.462051	0.800665	0.733065	2753	tags=21%, list=20%, signal=17%	RTKN/ARF6/RAB6C/RAB6D/GNAQ/SEPTIN8/RAB7A/ADSS2/RAB2B/LRRK1/EEF2/SEPTIN7/RRAGA/TUBB2A/GIMAP8/TUBB3/EHD4/RAC2/TUBA4A/TSR1/IFI44L/UPRT/SEPTIN9/RAP2A/RAP1A/MX1/RAB31/IRGQ/ATL1/ANXA6/GNA13/CGAS/ARL13B/RAB6A/EHD2/RAB7B/AGAP1/RASL10A/RAB3B/RRAGD/MX2/SEPTIN1/RAB8B/RASL11A/RHOBTB2/SEPTIN3/MFHAS1/EEF1A2/RAC3/RHOF/GEM/RRAD/SEPTIN4/GNA15/RAB20/SEPTIN5/ARL5B/ADSS1/RAB17/ARL4C/RHOB/AK4
GO:0036041	long-chain fatty acid binding	11	0.420816	1.01363	0.46383	0.8023	0.734562	4133	tags=55%, list=30%, signal=38%	S100A9/S100A8/OXER1/FABP4/FABP3/RIDA
GO:0016893	endonuclease activity, active with either ribo- or deoxyribonucleic acids and producing 5'-phosphomonoesters	40	0.30458	0.996507	0.466993	0.803265	0.735445	3256	tags=38%, list=24%, signal=29%	NUDT16/RPP38/POP5/ELAC1/SLX4/RNASEH1/POP1/ELAC2/TATDN1/DBR1/POP4/EDC3/APEX1/RNASEH2B/GEN1
GO:0005112	Notch binding	19	-0.386881	-0.983361	0.46714	0.803265	0.735445	2047	tags=42%, list=15%, signal=36%	NCOR2/DLK2/DLL1/KCTD10/SNED1/AAK1/NOTCH1/JAG2
GO:0034979	NAD-dependent protein deacetylase activity	16	-0.397601	-0.976353	0.468007	0.803265	0.735445	339	tags=44%, list=2%, signal=43%	SIRT1/HDAC9/HDAC1/HDAC5/HDAC11/HDAC4/HDAC3
GO:0048487	beta-tubulin binding	30	-0.351981	-0.985446	0.468085	0.803265	0.735445	1526	tags=23%, list=11%, signal=21%	HTT/APPL1/NDEL1/TAOK1/SYT11/VAPB/RGS2
GO:0016597	amino acid binding	34	0.311382	0.989763	0.470862	0.803265	0.735445	726	tags=12%, list=5%, signal=11%	TDO2/SLC1A3/GCLC/SESN3
GO:0050699	WW domain binding	22	-0.371896	-0.98355	0.471304	0.803265	0.735445	2007	tags=27%, list=15%, signal=23%	PMEPA1/TCEAL3/TCEAL9/TRAF4/ENAH/TREX1
GO:0005244	voltage-gated ion channel activity	71	-0.298799	-0.978711	0.471947	0.803265	0.735445	1955	tags=24%, list=14%, signal=21%	CLCN2/KCNAB2/HCN2/ITGAV/ANO6/CNR1/PTK2B/NCS1/HCN3/PKD2/KCNC3/VDAC1/KCNJ14/KCNMA1/SCN4B/KCNQ3/CACNB4
GO:0022832	voltage-gated channel activity	71	-0.298799	-0.978711	0.471947	0.803265	0.735445	1955	tags=24%, list=14%, signal=21%	CLCN2/KCNAB2/HCN2/ITGAV/ANO6/CNR1/PTK2B/NCS1/HCN3/PKD2/KCNC3/VDAC1/KCNJ14/KCNMA1/SCN4B/KCNQ3/CACNB4
GO:0003730	mRNA 3'-UTR binding	73	-0.300877	-0.990776	0.472906	0.803265	0.735445	3951	tags=32%, list=29%, signal=23%	PCBP4/RBM4/FUS/RSL1D1/ELAVL1/ZFP36L2/HNRNPC/AUH/TAF15/PABPC1/PUM1/PABPC3/ZNF385A/KHSRP/CPEB4/CARHSP1/NUDT21/IGF2BP2/CPEB2/MEX3D/ZFP36/ELAVL2/ZFP36L1
GO:0035251	UDP-glucosyltransferase activity	10	-0.452217	-0.991404	0.473585	0.803265	0.735445	892	tags=30%, list=6%, signal=28%	UGGT2/POGLUT3/GYS1
GO:0005044	scavenger receptor activity	23	-0.375043	-0.99196	0.473592	0.803265	0.735445	3720	tags=43%, list=27%, signal=32%	SCARB1/LOXL4/SCARB2/MSR1/LRP1/CXCL16/SSC5D/COLEC12/SCARF1/ACKR3
GO:0046915	transition metal ion transmembrane transporter activity	29	0.315144	0.972439	0.47619	0.805975	0.737927	2721	tags=31%, list=20%, signal=25%	SLC30A1/SLC40A1/SLC31A2/MCOLN1/SLC25A28/SLC39A3/SLC11A1/ATP7B/SLC30A5
GO:0033293	monocarboxylic acid binding	38	-0.324476	-0.960978	0.477891	0.805975	0.737927	1667	tags=16%, list=12%, signal=14%	STARD5/VDR/PPARD/ID3/RXRA/RARA
GO:0043531	ADP binding	33	-0.335466	-0.958919	0.477954	0.805975	0.737927	2094	tags=30%, list=15%, signal=26%	APAF1/ATP1A1/MYH9/P2RY1/PKM/MSH2/MYH10/MSH6/LONP1/PGK1
GO:0015103	inorganic anion transmembrane transporter activity	71	-0.296927	-0.972579	0.478548	0.805975	0.737927	3423	tags=37%, list=25%, signal=28%	SLC39A14/SLC12A4/SLC12A5/TTYH2/CLCN4/ANO8/CLIC1/SLC26A7/CLIC4/SLC12A6/VDAC2/GABRR2/SLC25A30/SLC26A6/ANKH/SLC12A8/CLCN2/ANO9/SLC1A4/ANO6/LRRC8C/SLC4A7/SLC4A3/VDAC1/ANO7/SLC1A1
GO:0033691	sialic acid binding	12	0.396442	0.980287	0.480349	0.806428	0.738341	115	tags=8%, list=1%, signal=8%	SELE
GO:0070273	phosphatidylinositol-4-phosphate binding	26	-0.361069	-0.980956	0.480496	0.806428	0.738341	315	tags=31%, list=2%, signal=30%	OBSCN/OSBPL5/GOLPH3/SH3PXD2B/SH3PXD2A/OSBPL8/DAB2IP/PLEKHA8
GO:0030515	snoRNA binding	32	0.304274	0.960518	0.482838	0.807117	0.738972	2152	tags=25%, list=16%, signal=21%	NUDT16/NUDT7/NUFIP1/TBL3/NOP10/UTP25/RRP9/BYSL
GO:0002161	aminoacyl-tRNA editing activity	12	0.395914	0.978982	0.484716	0.807117	0.738972	2138	tags=25%, list=16%, signal=21%	TARS2/DTD2/DTD1
GO:0005249	voltage-gated potassium channel activity	24	-0.366246	-0.981608	0.485866	0.807117	0.738972	1859	tags=33%, list=13%, signal=29%	KCNAB2/HCN2/HCN3/PKD2/KCNC3/KCNJ14/KCNMA1/KCNQ3
GO:0001217	DNA-binding transcription repressor activity	237	-0.2553	-0.988318	0.486111	0.807117	0.738972	2375	tags=25%, list=17%, signal=21%	MZF1/ZNF148/FOXO3/PPARA/ZEB1/ETV6/KLF12/IFI16/PATZ1/SMAD5/ZEB2/RELA/TGIF1/ZBTB4/TCF3/PCGF6/SNAI3/KLF16/ZFP69B/ZFHX3/MNT/NR1D1/HIVEP1/ZBTB14/ZNF550/LRRFIP1/HES1/PLAGL1/BATF3/SNAI2/NFATC4/PRDM1/ETV3/ATF3/PPARD/SKI/JUN/ZBTB21/ZBTB25/TCF7/BCL6/ZNF436/HMGA2/NFIL3/E2F7/MSX1/BTG2/ERF/E2F8/HESX1/ZNF224/ZBTB1/JARID2/SOX13/MXI1/ENO1/SNAI1/ZNF337/BHLHE40
GO:0004693	cyclin-dependent protein serine/threonine kinase activity	24	0.329994	0.975971	0.486239	0.807117	0.738972	2868	tags=29%, list=21%, signal=23%	CDK11A/CDK8/CDK20/CDK1/CDK9/CDK10/CDKL1
GO:0097472	cyclin-dependent protein kinase activity	24	0.329994	0.975971	0.486239	0.807117	0.738972	2868	tags=29%, list=21%, signal=23%	CDK11A/CDK8/CDK20/CDK1/CDK9/CDK10/CDKL1
GO:0046975	histone methyltransferase activity (H3-K36 specific)	10	-0.445141	-0.975891	0.486792	0.807117	0.738972	3877	tags=70%, list=28%, signal=50%	NSD2/SETD2/SETMAR/SETD3/ASH1L/SMYD2/SETD5
GO:0016248	channel inhibitor activity	26	-0.359946	-0.977907	0.489362	0.809978	0.741592	2394	tags=35%, list=17%, signal=29%	STX1A/ITPR1/RASA1/CALM1/PACSIN3/MCUB/LYNX1/WNK2/NEDD4L
GO:1901682	sulfur compound transmembrane transporter activity	28	0.316664	0.965759	0.490741	0.810862	0.742402	1489	tags=25%, list=11%, signal=22%	GJA1/SLC7A11/SLC26A2/SLC33A1/SLC38A7/SLC26A11/SLC6A6
GO:0003906	DNA-(apurinic or apyrimidinic site) endonuclease activity	13	0.38726	0.973333	0.496774	0.816228	0.747314	3195	tags=46%, list=23%, signal=35%	NEIL3/APLF/NEIL2/ALKBH1/APEX1/APEX2
GO:0015299	solute:proton antiporter activity	14	-0.402346	-0.972643	0.497268	0.816228	0.747314	3252	tags=36%, list=24%, signal=27%	CLCN4/SLC9A5/TMCO3/SLC9A7/SLC9A1
GO:0010181	FMN binding	11	0.407517	0.981599	0.497872	0.816228	0.747314	4064	tags=55%, list=29%, signal=38%	DUS2/POR/PNPO/TYW1B/NDOR1/NDUFV1
GO:0033764	steroid dehydrogenase activity, acting on the CH-OH group of donors, NAD or NADP as acceptor	11	0.410318	0.988345	0.497872	0.816228	0.747314	1919	tags=27%, list=14%, signal=23%	HSD17B7/NSDHL/DHRS11
GO:0005164	tumor necrosis factor receptor binding	23	-0.364866	-0.965044	0.498239	0.816228	0.747314	2137	tags=30%, list=16%, signal=26%	CD70/TRAF1/TNF/TNFSF9/TNFSF14/TRAF4/TNFSF4
GO:0042974	retinoic acid receptor binding	24	-0.360111	-0.965165	0.503534	0.821141	0.751812	4815	tags=54%, list=35%, signal=35%	ASXL1/NCOA6/NSD1/NCOA1/FUS/NCOR2/TACC1/NRIP1/CNOT1/HMGA1/ARID5A/VDR/NR4A2
GO:0030374	nuclear receptor transcription coactivator activity	49	-0.306819	-0.950268	0.504288	0.821141	0.751812	3255	tags=35%, list=24%, signal=27%	MED13/RBM14/DCAF6/RNF4/USP22/MED14/KDM1A/TMF1/SRA1/HMGA1/TRERF1/ACTN1/HELZ2/NCOA7/NCOA3/ZMIZ1/PSMC3IP
GO:0072509	divalent inorganic cation transmembrane transporter activity	90	-0.277766	-0.955116	0.504808	0.821141	0.751812	2501	tags=26%, list=18%, signal=21%	SLC39A1/TRPM4/ITPR1/CACNB1/TRPC1/ATP2A3/SLC24A4/TRPV1/ANXA6/ITGAV/SLC8A1/CNR1/SLC30A4/PANX1/NCS1/ITPR3/PKD1/RASA3/SLC24A1/PKD2/SLC41A1/ATP7A/CACNB4
GO:0051059	NF-kappaB binding	28	-0.344363	-0.95911	0.505263	0.821141	0.751812	2675	tags=29%, list=19%, signal=23%	TP53BP2/BCL10/RELA/EP300/TAF4B/PPARD/NFKBID/HDAC3
GO:0009975	cyclase activity	12	-0.414823	-0.95061	0.505515	0.821141	0.751812	730	tags=25%, list=5%, signal=24%	ADCY6/ADCY7/ADCY8
GO:0044548	S100 protein binding	12	-0.413814	-0.948298	0.507353	0.821232	0.751896	2513	tags=50%, list=18%, signal=41%	EZR/ATP2A2/S100A1/IQGAP1/ANXA11/AHNAK
GO:0016859	cis-trans isomerase activity	33	-0.328732	-0.939671	0.507937	0.821232	0.751896	3488	tags=30%, list=25%, signal=23%	FKBP1A/FKBP14/PPIL4/PPIL3/FKBP9/FKBP15/PPIF/PPIAL4A/DEGS1/FKBP2
GO:0046625	sphingolipid binding	17	-0.378052	-0.940496	0.508137	0.821232	0.751896	1629	tags=47%, list=12%, signal=42%	CD300LF/TRAF2/SELL/CLN8/GLTP/RTN4R/PLEKHA8P1/PLEKHA8
GO:0004252	serine-type endopeptidase activity	67	-0.294184	-0.955052	0.510961	0.824408	0.754803	2167	tags=22%, list=16%, signal=19%	MMP8/RHBDL1/ST14/MASP2/F3/PRSS53/DPP4/ADAM8/PLAU/PLAT/C1R/PLGLB1/PLGLB2/PIK3IP1/LONP1
GO:0061630	ubiquitin protein ligase activity	212	-0.255769	-0.970374	0.513043	0.826379	0.756608	2205	tags=17%, list=16%, signal=14%	MARCHF6/TRIM62/SIAH2/SIAH1/MARCHF1/MARCHF8/UHRF2/RNF38/RNF145/HUWE1/MYCBP2/UBR5/NEURL1/SMURF2/TRIM69/TRIM22/SH3RF1/RNF157/RNF217/RNF111/RNF125/BSPRY/RNF187/RNF144A/NEDD4L/RNF126/UHRF1/RNF24/RNF113A/IRF2BPL/RNF150/PELI3/MIB2/MYLIP/RNF122
GO:0005216	ion channel activity	172	-0.256413	-0.956744	0.516176	0.830033	0.759953	2394	tags=24%, list=17%, signal=20%	ITPR1/VDAC2/CACNB1/TRPC1/GABRR2/SLC26A6/SLC24A4/CLCN2/ANO9/SLC1A4/TRPV1/KCNAB2/ANXA6/PIEZO1/HCN2/KCNN4/ITGAV/ANO6/CNR1/CALHM6/PANX1/PTK2B/NCS1/CHRNA5/HCN3/ITPR3/LRRC8C/PKD1/RASA3/SHROOM2/GJC1/SLC24A1/PKD2/GRIA3/KCNC3/VDAC1/KCNJ14/KCNMA1/SCN4B/KCNQ3/CACNB4/ANO7
GO:0050431	transforming growth factor beta binding	19	-0.369047	-0.93803	0.51865	0.832593	0.762298	2752	tags=42%, list=20%, signal=34%	NRROS/ACVRL1/TWSG1/ITGAV/TGFB3/CD109/TGFBR1/VASN
GO:0015026	coreceptor activity	30	-0.335087	-0.938149	0.519504	0.832593	0.762298	797	tags=43%, list=6%, signal=41%	GPC4/LRP6/ACVR2A/NRP1/RECK/ITGB1/LRP1/RAMP1/ITGAV/PTK7/ACKR3/CSPG4/CXCR4
GO:0016208	AMP binding	11	-0.42603	-0.94656	0.522556	0.833403	0.763039	1704	tags=27%, list=12%, signal=24%	FBP1/PFKL/PFKP
GO:1990756	ubiquitin ligase-substrate adaptor activity	11	-0.426158	-0.946844	0.522556	0.833403	0.763039	2074	tags=36%, list=15%, signal=31%	VHL/HERPUD1/SPSB1/SPSB2
GO:0051287	NAD binding	45	-0.303009	-0.934373	0.522613	0.833403	0.763039	758	tags=7%, list=5%, signal=6%	SORD/GAPDH/LDHA
GO:0000400	four-way junction DNA binding	17	-0.371247	-0.923568	0.524412	0.834885	0.764396	744	tags=18%, list=5%, signal=17%	XRCC2/MSH2/MSH6
GO:0005159	insulin-like growth factor receptor binding	10	-0.428723	-0.939898	0.528302	0.835698	0.765141	3239	tags=70%, list=23%, signal=54%	CRK/GNAS/INSR/PIK3R1/ARRB1/YWHAG/IRS1
GO:0015297	antiporter activity	56	-0.293349	-0.928067	0.530612	0.835698	0.765141	2109	tags=33%, list=15%, signal=28%	CLCN4/SLC25A6/SLC9A5/SLC19A1/SLC26A7/TMCO3/SLC25A30/SLC9A7/SLC26A6/SLC35E3/SLC24A4/SLC8A1/SLC9A1/SLC24A1/SLC35E4/SLC4A3/ATP1A3/SLC41A1/SLC35E1
GO:0016504	peptidase activator activity	37	-0.312594	-0.927412	0.530885	0.835698	0.765141	4121	tags=38%, list=30%, signal=27%	NLRP1/CLPX/APP/VSIR/ST20/CASP8AP2/CFLAR/PCOLCE2/TANK/APAF1/ATP2A3/NOD1/FBLN1/FN1
GO:0004175	endopeptidase activity	242	-0.24953	-0.969113	0.531593	0.835698	0.765141	1731	tags=13%, list=13%, signal=12%	ECEL1/PRSS53/CAPN2/DPP4/CAPN5/CASP2/ADAMTSL4/CASP10/ADAM8/ADAMTS1/DDI2/ADAMTS15/USP34/PLAU/CTSB/USP11/USP18/PLAT/MMP12/ADAM22/C1R/PLGLB1/MALT1/ASTL/PLGLB2/PIK3IP1/LONP1/USP41/USP28/MMP24/MMP10/USP37
GO:0004559	alpha-mannosidase activity	14	-0.393198	-0.950528	0.531876	0.835698	0.765141	4302	tags=64%, list=31%, signal=44%	MAN1A2/MANEA/MAN2A1/MAN1B1/MAN2B2/MAN2A2/MANEAL/MAN1C1/EDEM1
GO:0004708	MAP kinase kinase activity	14	-0.392873	-0.949742	0.531876	0.835698	0.765141	233	tags=36%, list=2%, signal=35%	LRRK2/MAP2K7/MAP2K3/MAPK1/MAP2K1
GO:0015278	calcium-release channel activity	14	-0.390871	-0.944903	0.531876	0.835698	0.765141	2776	tags=43%, list=20%, signal=34%	ITPR2/ITPR1/TRPV1/ITPR3/RASA3/PKD2
GO:0070181	small ribosomal subunit rRNA binding	10	0.407625	0.947206	0.533898	0.835698	0.765141	2678	tags=30%, list=19%, signal=24%	MRPS18C/UTP23/MRPS11
GO:0098505	G-rich strand telomeric DNA binding	10	0.407257	0.946351	0.533898	0.835698	0.765141	5869	tags=80%, list=43%, signal=46%	TERF1/RPA2/POT1/CTC1/TERF2/TERF2IP/HNRNPA1/HNRNPA2B1
GO:0008242	omega peptidase activity	89	-0.275151	-0.93811	0.533981	0.835698	0.765141	1545	tags=25%, list=11%, signal=22%	USP7/USP22/USP10/BACE1/USP9X/TANK/USP4/GGT3P/CYLD/MINDY2/USP34/JOSD1/OTUD4/USP11/USP18/TNFAIP3/USP31/ZRANB1/OTUD1/USP41/USP28/USP37
GO:0034062	5'-3' RNA polymerase activity	40	0.288739	0.944678	0.537897	0.835698	0.765141	5063	tags=41%, list=37%, signal=26%	POLR3F/POLR1B/MED20/POLR3B/TRNT1/MED21/POLR3A/POLR3D/POLR3E/POLR2B/POLR3G/POLR2I/POLR3H/POLR1C/POLR2J2/POLRMT/POLR2K
GO:0097747	RNA polymerase activity	40	0.288739	0.944678	0.537897	0.835698	0.765141	5063	tags=41%, list=37%, signal=26%	POLR3F/POLR1B/MED20/POLR3B/TRNT1/MED21/POLR3A/POLR3D/POLR3E/POLR2B/POLR3G/POLR2I/POLR3H/POLR1C/POLR2J2/POLRMT/POLR2K
GO:0005313	L-glutamate transmembrane transporter activity	10	0.406135	0.943743	0.538136	0.835698	0.765141	1117	tags=30%, list=8%, signal=28%	SLC7A11/SLC1A3/SLC38A7
GO:0016854	racemase and epimerase activity	16	0.34522	0.924557	0.538462	0.835698	0.765141	3781	tags=44%, list=27%, signal=32%	YJEFN3/MCEE/GFUS/AMACR/RENBP/SRR/FUOM
GO:0070402	NADPH binding	15	0.354026	0.929033	0.538462	0.835698	0.765141	2682	tags=40%, list=19%, signal=32%	CRYZ/LBR/DUS2/CBR3/TP53I3/DECR1
GO:0015108	chloride transmembrane transporter activity	43	-0.304641	-0.928429	0.538851	0.835698	0.765141	3556	tags=44%, list=26%, signal=33%	SLC12A2/SLC12A4/SLC12A5/TTYH2/CLCN4/ANO8/CLIC1/SLC26A7/CLIC4/SLC12A6/GABRR2/SLC26A6/SLC12A8/CLCN2/ANO9/SLC1A4/ANO6/ANO7/SLC1A1
GO:0050780	dopamine receptor binding	15	-0.385545	-0.933566	0.541133	0.837884	0.767142	4260	tags=53%, list=31%, signal=37%	DNM1/GNAS/DNM2/GNA12/SLC9A3R1/ARRB2/DLG4/GNA13
GO:0072349	modified amino acid transmembrane transporter activity	14	-0.385771	-0.932573	0.546448	0.843696	0.772463	32	tags=21%, list=0%, signal=21%	SLC1A4/SLC46A1/SLC6A8
GO:1902936	phosphatidylinositol bisphosphate binding	83	-0.275465	-0.927008	0.546645	0.843696	0.772463	2575	tags=25%, list=19%, signal=21%	ADAP1/PICALM/SH3PXD2A/AKT1/ALOX15/AVIL/GSN/TWF2/HIP1/CGAS/MYO1B/NCF1B/MYO1G/SLC9A1/NCF1/NCF1C/TULP3/MTSS2/FZD7/PLEKHA2/WDR45B
GO:0015106	bicarbonate transmembrane transporter activity	10	-0.422519	-0.926296	0.549057	0.846058	0.774626	2977	tags=40%, list=22%, signal=31%	SLC26A7/SLC26A6/SLC4A7/SLC4A3
GO:0042277	peptide binding	189	-0.252958	-0.949442	0.550218	0.846337	0.774881	2561	tags=22%, list=19%, signal=18%	DHCR24/PICALM/TLR4/MAS1/PPP3R1/LRP1/RAMP1/NPEPPSP1/APBA2/TMEM158/NPEPPS/ITGAM/TLR6/RELA/ECE1/POM121/TOMM20/SORL1/PRLR/IPO5/PPIF/IPO4/INHBA/PPIAL4A/POM121B/POM121C/MAML1/LDLR/ITM2A/HSPG2/GRIA3/ATP1A3/APBB3/NOD2/FCGR2B/APBA1/RXRA/SLC7A5/CEMIP/ADRB2/NUP58
GO:0016874	ligase activity	142	0.238391	0.96014	0.551622	0.846337	0.774881	2137	tags=15%, list=16%, signal=13%	ACSBG1/GCLM/TARS2/TTLL4/PARS2/GCLC/SLC27A4/GATB/NAPRT/DALRD3/LIG4/ACSS3/AASDH/LIG3/PCCA/ACSS1/EARS2/ACSF2/RARS1/MCCC2/TTL/TTLL7
GO:0001227	DNA-binding transcription repressor activity, RNA polymerase II-specific	236	-0.247854	-0.956098	0.552743	0.846337	0.774881	2375	tags=25%, list=17%, signal=21%	MZF1/ZNF148/FOXO3/PPARA/ZEB1/ETV6/KLF12/IFI16/PATZ1/SMAD5/ZEB2/RELA/TGIF1/ZBTB4/TCF3/PCGF6/SNAI3/KLF16/ZFP69B/ZFHX3/MNT/NR1D1/HIVEP1/ZBTB14/ZNF550/LRRFIP1/HES1/PLAGL1/BATF3/SNAI2/NFATC4/PRDM1/ETV3/ATF3/PPARD/SKI/JUN/ZBTB21/ZBTB25/TCF7/BCL6/ZNF436/HMGA2/NFIL3/E2F7/MSX1/BTG2/ERF/E2F8/HESX1/ZNF224/ZBTB1/JARID2/MXI1/ENO1/SNAI1/ZNF337/BHLHE40
GO:0003678	DNA helicase activity	74	0.256596	0.950171	0.552764	0.846337	0.774881	1732	tags=15%, list=13%, signal=13%	PIF1/ERCC6L/ERCC2/ACTR8/RECQL5/MCM9/ACTR5/HELB/NBN/RUVBL1/IGHMBP2
GO:0005251	delayed rectifier potassium channel activity	10	0.40056	0.930789	0.555085	0.848537	0.776895	2358	tags=50%, list=17%, signal=41%	KCNE3/KCNG1/KCNA3/KCNE1/KCNH2
GO:0005540	hyaluronic acid binding	10	-0.41697	-0.914131	0.558491	0.851033	0.779181	1394	tags=40%, list=10%, signal=36%	SUSD5/CD44/VCAN/CEMIP
GO:0035197	siRNA binding	10	-0.415182	-0.910212	0.558491	0.851033	0.779181	818	tags=40%, list=6%, signal=38%	MBD2/DHX9/AGO2/TLR9
GO:0005338	nucleotide-sugar transmembrane transporter activity	11	0.38847	0.935719	0.559574	0.851334	0.779456	5230	tags=64%, list=38%, signal=40%	SLC35B4/SLC35A1/SLC35C1/SLC35B1/SLC35D2/SLC35D1/SLC35A2
GO:0000149	SNARE binding	84	0.251085	0.943754	0.564103	0.856865	0.78452	1622	tags=12%, list=12%, signal=10%	UNC13A/SYT3/NAPB/SNAP91/CACNA1A/SEC22B/VPS50/HECTD3/TXLNB/VPS11
GO:0015036	disulfide oxidoreductase activity	36	-0.306515	-0.904341	0.565812	0.858103	0.785654	162	tags=6%, list=1%, signal=6%	PGK1/ERO1A
GO:0008656	cysteine-type endopeptidase activator activity involved in apoptotic process	16	-0.36953	-0.907421	0.566728	0.858136	0.785684	2998	tags=38%, list=22%, signal=29%	NLRP1/ST20/CASP8AP2/APAF1/ATP2A3/NOD1
GO:0002039	p53 binding	57	-0.285992	-0.904954	0.567986	0.858688	0.786189	3150	tags=37%, list=23%, signal=29%	HSPD1/SETD7/USP7/USP10/KDM1A/TP53BP2/EEF2/HTT/ZNF385A/BRD4/RFWD3/CDKN2AIP/PLK3/SMYD2/EP300/PTTG1IP/PPP1R13B/RNF125/MSX1/MUC1/TP73
GO:0015101	organic cation transmembrane transporter activity	12	-0.391227	-0.896536	0.569853	0.859717	0.787131	605	tags=17%, list=4%, signal=16%	SLC25A45/SLC25A19
GO:0071949	FAD binding	26	0.300149	0.908545	0.570776	0.859717	0.787131	2043	tags=23%, list=15%, signal=20%	LDHD/MMACHC/STEAP4/NQO2/AIFM1/CYB5R2
GO:0019210	kinase inhibitor activity	56	-0.286182	-0.905393	0.571429	0.859717	0.787131	1876	tags=21%, list=14%, signal=19%	SPRED1/INKA2/YWHAG/SPRY2/SOCS3/TRIB2/SPRED2/HEXIM1/ITPRIP/SH3BP5/MACROH2A1/CDKN1A
GO:0008308	voltage-gated anion channel activity	13	-0.37908	-0.888775	0.573557	0.859717	0.787131	2363	tags=38%, list=17%, signal=32%	CLCN4/VDAC2/CLCN2/ANO6/VDAC1
GO:0098847	sequence-specific single stranded DNA binding	14	0.352473	0.901117	0.573951	0.859717	0.787131	5963	tags=71%, list=43%, signal=41%	TERF1/STN1/RPA2/POT1/CTC1/TERF2/TERF2IP/HNRNPA1/HNRNPA2B1/RAD50
GO:0016888	endodeoxyribonuclease activity, producing 5'-phosphomonoesters	16	-0.36634	-0.899588	0.57404	0.859717	0.787131	3844	tags=56%, list=28%, signal=41%	DNA2/FAN1/SLX1A/TATDN2/DNASE1L2/ZGRF1/FEN1/DNASE1L1/EXO1
GO:0005504	fatty acid binding	24	0.308853	0.913444	0.575688	0.860842	0.788161	3148	tags=38%, list=23%, signal=29%	S100A9/S100A8/OXER1/DBT/NME2/FABP5/GSTM2/FABP4/ACOXL
GO:0030169	low-density lipoprotein particle binding	11	-0.404284	-0.898243	0.577068	0.861015	0.78832	1738	tags=45%, list=13%, signal=40%	MSR1/SORL1/COLEC12/LDLR/SCARF1
GO:0044389	ubiquitin-like protein ligase binding	277	-0.242227	-0.951081	0.577598	0.861015	0.78832	1189	tags=10%, list=9%, signal=9%	TRAF4/FZD8/RB1/VCL/ACVR1B/TRIB2/SKI/JUN/CKB/NEK6/SNX9/HSPA6/MFHAS1/SYT11/SMAD7/ABCB1/CDKN1A/PER1/SMAD6/ABI2/BOK/GPI/SMAD3/TNFRSF1B/HSPA7/PRR5L/TPI1/CXCR4
GO:0016709	oxidoreductase activity, acting on paired donors, with incorporation or reduction of molecular oxygen, NAD(P)H as one donor, and incorporation of one atom of oxygen	19	0.329241	0.911141	0.580866	0.864544	0.791551	2160	tags=26%, list=16%, signal=22%	CYP27A1/CYP51A1/FMO5/POR/FMO4
GO:0051371	muscle alpha-actinin binding	10	-0.409065	-0.896802	0.583019	0.865502	0.792427	3320	tags=50%, list=24%, signal=38%	PDLIM5/PDLIM1/PDLIM4/PDLIM2/PKD2
GO:0046527	glucosyltransferase activity	17	-0.357586	-0.889583	0.584087	0.865502	0.792427	892	tags=18%, list=6%, signal=17%	UGGT2/POGLUT3/GYS1
GO:0043325	phosphatidylinositol-3,4-bisphosphate binding	25	-0.331911	-0.895922	0.586146	0.865502	0.792427	2480	tags=32%, list=18%, signal=26%	SH3PXD2A/AKT1/HIP1/NCF1B/MYO1G/NCF1/NCF1C/PLEKHA2
GO:0004114	3',5'-cyclic-nucleotide phosphodiesterase activity	10	-0.406401	-0.89096	0.586792	0.865502	0.792427	1385	tags=60%, list=10%, signal=54%	PDE1B/PDE4B/PDE8A/PDE4D/PDE5A/PDE4A
GO:0034595	phosphatidylinositol phosphate 5-phosphatase activity	11	-0.399754	-0.88818	0.588346	0.865502	0.792427	1003	tags=18%, list=7%, signal=17%	SYNJ2/INPP5D
GO:0003774	motor activity	87	-0.265186	-0.901607	0.588424	0.865502	0.792427	2350	tags=29%, list=17%, signal=24%	MYO9A/DYNLRB1/MYO19/MYO1C/KIF24/DYNLL2/DYNC1H1/DYNLL1/MYO1F/KIF21A/KIF3C/MYO1B/MYH9/KIF17/MYO1G/MYH11/MYO5A/KIF21B/DYNLT3/STARD9/MYO1E/MYH10/KIF5C/KIF7/KIF26A
GO:0043236	laminin binding	20	-0.343705	-0.883664	0.589065	0.865502	0.792427	1267	tags=40%, list=9%, signal=36%	ITGA9/ITGA3/ADAM9/AGRN/ITGB1/SSC5D/DAG1/PLEKHA2
GO:0015662	ion transmembrane transporter activity, phosphorylative mechanism	21	-0.345008	-0.89773	0.589161	0.865502	0.792427	2494	tags=29%, list=18%, signal=23%	ABCC4/ATP2A3/ATP6V1C2/ATP1A1/ATP1A3/ATP7A
GO:0035254	glutamate receptor binding	30	-0.316949	-0.887366	0.590426	0.865502	0.792427	3016	tags=43%, list=22%, signal=34%	PTEN/SHANK1/SLC9A3R1/NETO2/SLC9A3R2/OPHN1/DLG4/HIP1/FYN/PLCG1/HOMER2/HOMER1/SHANK3
GO:0017022	myosin binding	47	-0.289761	-0.895207	0.590525	0.865502	0.792427	1140	tags=34%, list=8%, signal=31%	FUS/MYL9/ARFGEF1/RAB11B/MLPH/TRPM7/STX1A/SLC9A3R1/MYO19/GSN/RAB6A/RAB3B/SPTBN5/TRAK1/KIRREL1/CXCR4
GO:0017025	TBP-class protein binding	24	-0.333128	-0.892845	0.59364	0.868741	0.795393	84	tags=12%, list=1%, signal=12%	TAF1L/AHR/YEATS2
GO:0038187	pattern recognition receptor activity	17	-0.352749	-0.877551	0.594937	0.869314	0.795918	2816	tags=47%, list=20%, signal=37%	CLEC7A/TLR4/TRIM5/NOD1/PGLYRP2/COLEC12/TLR9/NOD2
GO:0061134	peptidase regulator activity	118	-0.256733	-0.913147	0.59633	0.869676	0.796249	3765	tags=31%, list=27%, signal=23%	UBE2O/SERPINB2/VSIR/BST2/ROCK1/SERPINI1/SERPINB8/TIMP2/RECK/ST20/CASP8AP2/CFLAR/SERPINB6/PCOLCE2/TANK/BIRC6/TNFAIP8/ARRB1/CPAMD8/SPOCK1/RPS6KA1/APAF1/ABCA2/ATP2A3/SERPINB9/CAST/NOD1/RPS6KA3/CD109/FBLN1/TNFSF14/WFDC1/NOL3/CSTB/FN1/TIMP3/GAPDH
GO:0070577	lysine-acetylated histone binding	21	-0.34078	-0.886728	0.597902	0.869676	0.796249	2940	tags=33%, list=21%, signal=26%	TAF1L/ATAD2B/BRD4/KMT2A/BAZ2A/BRD3/ZMYND8
GO:0140033	acetylation-dependent protein binding	21	-0.34078	-0.886728	0.597902	0.869676	0.796249	2940	tags=33%, list=21%, signal=26%	TAF1L/ATAD2B/BRD4/KMT2A/BAZ2A/BRD3/ZMYND8
GO:0140223	general transcription initiation factor activity	40	0.281354	0.920515	0.599022	0.869987	0.796534	4125	tags=42%, list=30%, signal=30%	SNAPC5/TAF7/CCNH/TAF5/TAF1C/TBPL1/GTF2H2/GTF2E1/GTF2F2/TAF8/GTF2A1/TAF12/TAF11/GTF2H3/GTF2A2/TAF13/TAF10
GO:0000774	adenyl-nucleotide exchange factor activity	10	-0.403241	-0.884033	0.603774	0.872226	0.798584	409	tags=40%, list=3%, signal=39%	BAG3/BAG5/BAG1/GRPEL1
GO:0003953	NAD+ nucleosidase activity	11	0.372063	0.896199	0.604255	0.872226	0.798584	1201	tags=27%, list=9%, signal=25%	IL18RAP/IL18R1/CD38
GO:0050135	NAD(P)+ nucleosidase activity	11	0.372063	0.896199	0.604255	0.872226	0.798584	1201	tags=27%, list=9%, signal=25%	IL18RAP/IL18R1/CD38
GO:0061809	NAD+ nucleotidase, cyclic ADP-ribose generating	11	0.372063	0.896199	0.604255	0.872226	0.798584	1201	tags=27%, list=9%, signal=25%	IL18RAP/IL18R1/CD38
GO:0001103	RNA polymerase II repressing transcription factor binding	31	0.285747	0.893626	0.605923	0.872226	0.798584	3798	tags=32%, list=28%, signal=23%	BBS1/DMAP1/MKKS/BBS2/HDAC2/GTF2A1/MTA2/MIER1/GTF2A2/BBS7
GO:0022836	gated channel activity	121	-0.253953	-0.909134	0.606015	0.872226	0.798584	1955	tags=31%, list=14%, signal=26%	CLIC4/ITPR2/KCNK13/TMC8/TRPM4/ITPR1/VDAC2/CACNB1/GABRR2/CLCN2/ANO9/TRPV1/KCNAB2/ANXA6/PIEZO1/HCN2/KCNN4/ITGAV/ANO6/CNR1/PTK2B/NCS1/CHRNA5/HCN3/ITPR3/RASA3/SHROOM2/PKD2/GRIA3/KCNC3/VDAC1/KCNJ14/KCNMA1/SCN4B/KCNQ3/CACNB4/ANO7
GO:0070717	poly-purine tract binding	24	-0.330292	-0.885244	0.607774	0.873447	0.799702	3237	tags=29%, list=23%, signal=22%	SYNCRIP/PABPC1/DDX3X/PABPC3/PATL1/ATXN1/EIF4A3
GO:0019213	deacetylase activity	37	-0.294674	-0.874248	0.611018	0.8754	0.80149	2235	tags=19%, list=16%, signal=16%	HDAC11/NDST1/SIN3A/MACROD1/ADPRS/HDAC4/HDAC3
GO:1901611	phosphatidylglycerol binding	10	0.382492	0.888803	0.612288	0.8754	0.80149	2519	tags=40%, list=18%, signal=33%	STOML2/PLTP/PITPNC1/GSDMD
GO:0043015	gamma-tubulin binding	26	-0.324043	-0.880364	0.613475	0.8754	0.80149	424	tags=27%, list=3%, signal=26%	DDX3X/CEP57/OFD1/TUBGCP2/DIXDC1/RAB11FIP5/NDRG1
GO:0015276	ligand-gated ion channel activity	42	0.277575	0.914066	0.613692	0.8754	0.80149	1482	tags=17%, list=11%, signal=15%	ZACN/GABRG2/TRPA1/TRPM8/CHRNA10/MCOLN1/KCNJ2
GO:0022834	ligand-gated channel activity	42	0.277575	0.914066	0.613692	0.8754	0.80149	1482	tags=17%, list=11%, signal=15%	ZACN/GABRG2/TRPA1/TRPM8/CHRNA10/MCOLN1/KCNJ2
GO:0017049	GTP-Rho binding	18	-0.338156	-0.854288	0.617174	0.876559	0.802552	3564	tags=39%, list=26%, signal=29%	ROCK1/TNFAIP1/RTKN/ROCK2/KCTD10/CDC42EP1/CDC42EP3
GO:0004029	aldehyde dehydrogenase (NAD+) activity	10	0.380798	0.884867	0.618644	0.876559	0.802552	3534	tags=40%, list=26%, signal=30%	ALDH1A1/ALDH3A2/ALDH1B1/ALDH2
GO:0004030	aldehyde dehydrogenase [NAD(P)+] activity	10	0.380798	0.884867	0.618644	0.876559	0.802552	3534	tags=40%, list=26%, signal=30%	ALDH1A1/ALDH3A2/ALDH1B1/ALDH2
GO:0004842	ubiquitin-protein transferase activity	335	-0.235551	-0.938093	0.62037	0.876559	0.802552	2245	tags=17%, list=16%, signal=14%	PJA2/MARCHF6/TRIM62/SIAH2/SIAH1/MARCHF1/MARCHF8/VHL/UHRF2/TRIM28/RNF38/RNF145/RNF213/KCTD10/HUWE1/MYCBP2/UBE2N/BARD1/UBR5/NEURL1/SMURF2/TRIM45/TRIM69/TRIM36/TRIM22/SH3RF1/HERC1/UBE2R2/RNF157/RNF217/TRIM33/RNF111/TNFAIP3/FBXL14/RNF125/BSPRY/UBE2V2/RNF187/RNF144A/MALT1/NEDD4L/RNF182/RNF126/UHRF1/RNF24/BCOR/RNF113A/HERC3/KLHL21/IRF2BPL/DTL/RNF150/PELI3/MIB2/MYLIP/RNF122
GO:0032794	GTPase activating protein binding	13	-0.36298	-0.851029	0.621974	0.876559	0.802552	4356	tags=54%, list=32%, signal=37%	PLXNB1/ARL3/GNAI3/FMNL1/AKT1/FMNL3/RGS14
GO:0030742	GTP-dependent protein binding	19	0.318409	0.881163	0.624146	0.876559	0.802552	1725	tags=21%, list=13%, signal=18%	RAB32/RAB3C/MRAS/HPS6
GO:0044769	ATPase activity, coupled to transmembrane movement of ions, rotational mechanism	19	0.315583	0.873344	0.624146	0.876559	0.802552	5246	tags=53%, list=38%, signal=33%	ATP6V1E2/ATP6V1A/ATP6V0A2/ATP6V1B2/ATP6V1H/ATP6V0A1/ATP6V0D1/ATP6V1D/ATP6V1F/ATP6V0E1
GO:0046961	proton-transporting ATPase activity, rotational mechanism	19	0.315583	0.873344	0.624146	0.876559	0.802552	5246	tags=53%, list=38%, signal=33%	ATP6V1E2/ATP6V1A/ATP6V0A2/ATP6V1B2/ATP6V1H/ATP6V0A1/ATP6V0D1/ATP6V1D/ATP6V1F/ATP6V0E1
GO:0016289	CoA hydrolase activity	16	0.324387	0.868763	0.624176	0.876559	0.802552	4771	tags=50%, list=35%, signal=33%	NUDT7/HIBCH/PLA2G6/GNPAT/ACOT9/THEM4/ACOT2/ACOT1
GO:0070742	C2H2 zinc finger domain binding	14	-0.352848	-0.852985	0.624772	0.876559	0.802552	1803	tags=57%, list=13%, signal=50%	U2AF2/EHMT2/MBD2/SRRM2/WT1/ZXDC/GATA2/HMGA2
GO:0008236	serine-type peptidase activity	78	-0.262146	-0.877878	0.625407	0.876559	0.802552	2167	tags=19%, list=16%, signal=16%	MMP8/RHBDL1/ST14/MASP2/F3/PRSS53/DPP4/ADAM8/PLAU/PLAT/C1R/PLGLB1/PLGLB2/PIK3IP1/LONP1
GO:0030507	spectrin binding	15	-0.355287	-0.860301	0.627057	0.876559	0.802552	2761	tags=27%, list=20%, signal=21%	GNB1/CAMSAP1/ADD2/SPTBN5
GO:0098960	postsynaptic neurotransmitter receptor activity	10	0.376594	0.875099	0.627119	0.876559	0.802552	1843	tags=30%, list=13%, signal=26%	GABRG2/CHRNA10/CHRNB1
GO:0019003	GDP binding	62	-0.270681	-0.872622	0.627288	0.876559	0.802552	1907	tags=15%, list=14%, signal=13%	RAP2A/RAP1A/RAB31/RAB3B/RRAGD/RAB8B/GEM/RAB17/RHOB
GO:0140030	modification-dependent protein binding	141	-0.246101	-0.89958	0.628571	0.877076	0.803025	3055	tags=24%, list=22%, signal=19%	PHF13/TAB2/TAF1L/PHF2/FAM156B/FAM156A/ATAD2B/PML/UBQLN4/RNF169/BRD4/KMT2A/NCAPG2/ING2/WDR5/BAZ2A/ABRAXAS1/ATRX/PYGO1/KDM7A/BRD3/MINDY2/TNIP2/SGF29/TNFAIP3/ZMYND8/CBX2/DNAJB2/UHRF1/MSH6/ZRANB1/KMT2E/ZBTB1/YEATS2
GO:0035255	ionotropic glutamate receptor binding	16	-0.348252	-0.85517	0.630713	0.878395	0.804232	4280	tags=56%, list=31%, signal=39%	CANX/GNAS/FUS/PTEN/SHANK1/NETO2/OPHN1/DLG4/SHANK3
GO:0070628	proteasome binding	14	0.337561	0.862994	0.631347	0.878395	0.804232	5048	tags=43%, list=37%, signal=27%	USP13/USP14/PSMD14/PSME4/ZFAND1/SACS
GO:0016646	oxidoreductase activity, acting on the CH-NH group of donors, NAD or NADP as acceptor	14	0.336711	0.860821	0.635762	0.883258	0.808684	2473	tags=29%, list=18%, signal=23%	DHFR2/MTHFD2L/BLVRB/PYCR3
GO:0005544	calcium-dependent phospholipid binding	28	0.284243	0.866879	0.638889	0.885436	0.810679	2676	tags=25%, list=19%, signal=20%	PLA2G4B/SYT3/PLA2G4C/ANXA8/DYSF/DOC2A/C2CD5
GO:0003755	peptidyl-prolyl cis-trans isomerase activity	31	-0.303219	-0.85347	0.639432	0.885436	0.810679	3846	tags=29%, list=28%, signal=21%	FKBP1A/FKBP14/PPIL4/PPIL3/FKBP9/FKBP15/PPIF/PPIAL4A/FKBP2
GO:0003899	DNA-directed 5'-3' RNA polymerase activity	38	0.274269	0.887398	0.640097	0.885436	0.810679	5063	tags=41%, list=37%, signal=26%	POLR3F/POLR1B/MED20/POLR3B/MED21/POLR3A/POLR3D/POLR3E/POLR2B/POLR3G/POLR2I/POLR3H/POLR1C/POLR2J2/POLRMT/POLR2K
GO:0001614	purinergic nucleotide receptor activity	10	0.369708	0.859097	0.641949	0.885447	0.810689	3817	tags=45%, list=28%, signal=33%	PTAFR/P2RY2/P2RX4/P2RY8/P2RY8
GO:0016502	nucleotide receptor activity	10	0.369708	0.859097	0.641949	0.885447	0.810689	3817	tags=45%, list=28%, signal=33%	PTAFR/P2RY2/P2RX4/P2RY8/P2RY8
GO:0016849	phosphorus-oxygen lyase activity	11	-0.38113	-0.846801	0.646617	0.890605	0.815412	730	tags=27%, list=5%, signal=26%	ADCY6/ADCY7/ADCY8
GO:0001671	ATPase activator activity	21	0.306789	0.873122	0.648837	0.892384	0.81704	5079	tags=48%, list=37%, signal=30%	DNAJB4/AHSA2P/DNAJC24/MYBPC3/DNAJC15/DNAJC19/TOR1AIP2/TOR1AIP1/NCAPH/AHSA1
GO:0099604	ligand-gated calcium channel activity	18	-0.328086	-0.828849	0.651163	0.893316	0.817893	2776	tags=39%, list=20%, signal=31%	ITPR2/TRPM4/ITPR1/TRPV1/ITPR3/RASA3/PKD2
GO:0005310	dicarboxylic acid transmembrane transporter activity	24	0.294152	0.869965	0.651376	0.893316	0.817893	1117	tags=17%, list=8%, signal=15%	SLC7A11/SLC1A3/SLC26A2/SLC38A7
GO:0034236	protein kinase A catalytic subunit binding	10	-0.384906	-0.843837	0.654717	0.895437	0.819836	4481	tags=60%, list=33%, signal=41%	GSK3B/PRKAR1B/EZR/PRKAR2A/KCNQ1/PJA2
GO:0042171	lysophosphatidic acid acyltransferase activity	17	0.309789	0.842953	0.654788	0.895437	0.819836	1459	tags=18%, list=11%, signal=16%	ABHD8/ABHD4/GPAT3
GO:0061659	ubiquitin-like protein ligase activity	221	-0.237973	-0.910689	0.655761	0.895492	0.819885	2205	tags=16%, list=16%, signal=14%	MARCHF6/TRIM62/SIAH2/SIAH1/MARCHF1/MARCHF8/UHRF2/RNF38/RNF145/HUWE1/MYCBP2/UBR5/NEURL1/SMURF2/TRIM69/TRIM22/SH3RF1/RNF157/RNF217/RNF111/RNF125/BSPRY/RNF187/RNF144A/NEDD4L/RNF126/UHRF1/RNF24/RNF113A/IRF2BPL/RNF150/PELI3/MIB2/MYLIP/RNF122
GO:0016805	dipeptidase activity	10	0.363127	0.843806	0.65678	0.895609	0.819993	2054	tags=30%, list=15%, signal=26%	SCRN1/DPEP2/SCRN2
GO:0106019	phosphatidylinositol-4,5-bisphosphate phosphatase activity	12	-0.368771	-0.845078	0.659926	0.896756	0.821043	1579	tags=33%, list=11%, signal=30%	PIP4P2/INPP4B/SYNJ2/INPP5D
GO:0015172	acidic amino acid transmembrane transporter activity	12	0.345437	0.854167	0.661572	0.896756	0.821043	1117	tags=25%, list=8%, signal=23%	SLC7A11/SLC1A3/SLC38A7
GO:0008641	ubiquitin-like modifier activating enzyme activity	10	-0.38294	-0.839527	0.662264	0.896756	0.821043	4125	tags=50%, list=30%, signal=35%	UBA6/MOCS3/UBA5/UBA1/UBA2
GO:0004518	nuclease activity	180	0.224586	0.935344	0.663462	0.896756	0.821043	3749	tags=33%, list=27%, signal=24%	TSN/TATDN3/TDP2/MYG1/NUDT16/RAD9A/ERI2/RAD9B/RPP38/ERCC5/POP5/PGAP1/ANGEL1/LACTB2/ERCC4/ELAC1/ZRANB3/HARBI1/EXO5/REXO5/SLX4/APLF/DCLRE1A/MUS81/RNASEH1/RCL1/MGME1/POP1/ELAC2/DCPS/TATDN1/ANGEL2/MBD4/DCP2/DBR1/EXD2/EXOSC3/MEIOB/DCLRE1C/POP4/EDC3/APEX1/RNASEK/APEX2/RNASEH2B/GEN1/MRE11/DFFB/FANCM/CPSF3/RNASE3/YBEY/NME1/LAS1L/G3BP1/ASTE1/ERI3/DICER1/DNASE1
GO:0005546	phosphatidylinositol-4,5-bisphosphate binding	54	0.251475	0.877502	0.663529	0.896756	0.821043	1523	tags=15%, list=11%, signal=13%	SNX21/VILL/COMMD1/SNAP91/PLCD1/SESTD1/KCNJ2/ANXA8
GO:0097617	annealing activity	13	-0.352797	-0.827153	0.664804	0.896756	0.821043	4133	tags=77%, list=30%, signal=54%	FMR1/SMARCAL1/EIF4B/FXR1/BLM/RECQL/DDX3X/RAD54L/RECQL4/EIF4H
GO:0030170	pyridoxal phosphate binding	35	0.274187	0.875462	0.665094	0.896756	0.821043	1954	tags=20%, list=14%, signal=17%	SPTLC3/GOT1/MTARC1/SDSL/ABAT/PNPO/KYAT3
GO:0070279	vitamin B6 binding	35	0.274187	0.875462	0.665094	0.896756	0.821043	1954	tags=20%, list=14%, signal=17%	SPTLC3/GOT1/MTARC1/SDSL/ABAT/PNPO/KYAT3
GO:0017160	Ral GTPase binding	12	0.341648	0.844797	0.670306	0.902515	0.826316	241	tags=8%, list=2%, signal=8%	RGL1
GO:0017080	sodium channel regulator activity	18	-0.323325	-0.816822	0.67263	0.903332	0.827064	1284	tags=22%, list=9%, signal=20%	SGK1/SNTA1/NEDD4L/SCN4B
GO:0052745	inositol phosphate phosphatase activity	12	-0.362978	-0.831802	0.672794	0.903332	0.827064	1622	tags=42%, list=12%, signal=37%	INPP5F/IMPA2/PTEN/INPP5A/INPP5D
GO:0044183	protein folding chaperone	23	-0.310272	-0.820645	0.676056	0.905663	0.829198	718	tags=9%, list=5%, signal=8%	HSPA6/HSPA7
GO:0042800	histone methyltransferase activity (H3-K4 specific)	15	-0.341001	-0.825708	0.676417	0.905663	0.829198	3303	tags=47%, list=24%, signal=36%	SETMAR/KMT2D/SETD3/ASH1L/KMT2A/WDR5/KMT2C
GO:1990825	sequence-specific mRNA binding	12	-0.361923	-0.829384	0.678309	0.906931	0.830359	2721	tags=50%, list=20%, signal=40%	DHX9/SHFL/SRSF3/DHFR/DHFRP1/TYMS
GO:0008094	DNA-dependent ATPase activity	101	0.230843	0.899299	0.681698	0.910194	0.833347	1732	tags=15%, list=13%, signal=13%	PIF1/TOP2A/ERCC6L/ERCC2/ACTR8/RECQL5/ZRANB3/MCM9/ACTR5/HELB/RAD51D/NBN/RAD51B/RUVBL1/IGHMBP2
GO:0008143	poly(A) binding	18	-0.321024	-0.811009	0.685152	0.913225	0.836122	3237	tags=28%, list=23%, signal=21%	SYNCRIP/PABPC1/DDX3X/PABPC3/EIF4A3
GO:0004812	aminoacyl-tRNA ligase activity	40	0.267732	0.875948	0.687042	0.913225	0.836122	4711	tags=45%, list=34%, signal=30%	TARS2/PARS2/DALRD3/EARS2/RARS1/DARS2/HARS2/HARS1/RARS2/VARS1/MARS1/AARS2/FARS2/FARSA/SARS1/LRRC47/AARS1/YARS2
GO:0016875	ligase activity, forming carbon-oxygen bonds	40	0.267732	0.875948	0.687042	0.913225	0.836122	4711	tags=45%, list=34%, signal=30%	TARS2/PARS2/DALRD3/EARS2/RARS1/DARS2/HARS2/HARS1/RARS2/VARS1/MARS1/AARS2/FARS2/FARSA/SARS1/LRRC47/AARS1/YARS2
GO:0035325	Toll-like receptor binding	12	0.334039	0.825983	0.687773	0.913225	0.836122	2926	tags=33%, list=21%, signal=26%	S100A9/S100A8/TIRAP/LY96
GO:0032266	phosphatidylinositol-3-phosphate binding	42	-0.273132	-0.825525	0.689713	0.913474	0.836349	1762	tags=17%, list=13%, signal=15%	HIP1/NCF1B/ZFYVE28/NCF1/NCF1C/DAB2IP/WDR45B
GO:0004112	cyclic-nucleotide phosphodiesterase activity	12	-0.357257	-0.818692	0.691176	0.913474	0.836349	4592	tags=58%, list=33%, signal=39%	PDE1B/PDE4B/CNP/PDE8A/PDE4D/PDE5A/PDE4A
GO:0016810	hydrolase activity, acting on carbon-nitrogen (but not peptide) bonds	84	-0.250943	-0.845153	0.691176	0.913474	0.836349	2235	tags=18%, list=16%, signal=15%	HDAC11/NADSYN1/GLS/APOBEC3G/SIN3A/DDAH1/PGLYRP2/AMPD2/ACER2/NGLY1/AFMID/HDAC4/HDAC3/DARS1/PDF
GO:0016409	palmitoyltransferase activity	33	0.269906	0.85695	0.691954	0.913474	0.836349	700	tags=9%, list=5%, signal=9%	SPTLC3/CPT1B/CPT2
GO:0004407	histone deacetylase activity	25	-0.306433	-0.82715	0.692718	0.913474	0.836349	339	tags=36%, list=2%, signal=35%	SIRT1/MIER2/HDAC9/HDAC1/HDAC5/HDAC11/SIN3A/HDAC4/HDAC3
GO:0017171	serine hydrolase activity	80	-0.25279	-0.845061	0.694719	0.914857	0.837616	2167	tags=16%, list=16%, signal=14%	ST14/MASP2/F3/PRSS53/DPP4/ADAM8/PLAU/PLAT/C1R/PLGLB1/PLGLB2/PIK3IP1/LONP1
GO:0070300	phosphatidic acid binding	16	0.305487	0.818147	0.696703	0.915393	0.838107	2519	tags=31%, list=18%, signal=26%	COMMD1/SESTD1/PLTP/PITPNC1/GSDMD
GO:0061578	Lys63-specific deubiquitinase activity	10	0.354595	0.82398	0.697034	0.915393	0.838107	107	tags=10%, list=1%, signal=10%	YOD1
GO:0005253	anion channel activity	40	-0.273035	-0.817726	0.699831	0.917812	0.840321	3318	tags=40%, list=24%, signal=30%	TTYH2/CLCN4/ANO8/CLIC1/SLC26A7/CLIC4/VDAC2/GABRR2/SLC26A6/CLCN2/ANO9/SLC1A4/ANO6/LRRC8C/VDAC1/ANO7
GO:0043024	ribosomal small subunit binding	17	-0.326099	-0.811252	0.703436	0.919634	0.84199	1448	tags=24%, list=11%, signal=21%	EIF4H/CPEB2/PIM1/UNG
GO:0030551	cyclic nucleotide binding	17	-0.32561	-0.810034	0.705244	0.919634	0.84199	1617	tags=59%, list=12%, signal=52%	PDE4B/PRKAR1B/CNP/PRKAR2A/PDE4D/SLC19A1/HCN2/PDE5A/HCN3/PDE4A
GO:0120227	acyl-CoA binding	20	-0.30965	-0.796108	0.705467	0.919634	0.84199	2692	tags=25%, list=20%, signal=20%	ECI2/NAA80/ACOT11/PANK1/ACBD5
GO:0001530	lipopolysaccharide binding	18	0.294237	0.803005	0.706546	0.919634	0.84199	5000	tags=50%, list=36%, signal=32%	PTAFR/ZRANB2/LY96/CD6/RNASE3/DROSHA/PSMA1/PSMB4/SPON2
GO:0033558	protein deacetylase activity	26	-0.298925	-0.812124	0.707447	0.919634	0.84199	339	tags=35%, list=2%, signal=34%	SIRT1/MIER2/HDAC9/HDAC1/HDAC5/HDAC11/SIN3A/HDAC4/HDAC3
GO:0015562	efflux transmembrane transporter activity	10	-0.364049	-0.798112	0.709434	0.919634	0.84199	2846	tags=50%, list=21%, signal=40%	ABCC1/ABCC4/SLC26A6/ABCG2/ABCB1
GO:0120015	sterol transfer activity	13	-0.336891	-0.789861	0.711359	0.919634	0.84199	1667	tags=23%, list=12%, signal=20%	STARD5/ABCA1/GRAMD1B
GO:0016616	oxidoreductase activity, acting on the CH-OH group of donors, NAD or NADP as acceptor	70	0.239581	0.875919	0.712468	0.919634	0.84199	2477	tags=24%, list=18%, signal=20%	EHHADH/LDHD/ME1/DHRS13/PGD/HSD17B7/CBR1/RDH14/PTGR2/NSDHL/CBR3/DHRS4/DHRS11/AKR1A1/GFUS/PTGR1/IDH1
GO:0035064	methylated histone binding	61	-0.256925	-0.827458	0.713333	0.919634	0.84199	3055	tags=26%, list=22%, signal=21%	PHF13/PHF2/FAM156B/FAM156A/NCAPG2/ING2/WDR5/ATRX/PYGO1/KDM7A/SGF29/ZMYND8/CBX2/UHRF1/MSH6/KMT2E
GO:0140034	methylation-dependent protein binding	61	-0.256925	-0.827458	0.713333	0.919634	0.84199	3055	tags=26%, list=22%, signal=21%	PHF13/PHF2/FAM156B/FAM156A/NCAPG2/ING2/WDR5/ATRX/PYGO1/KDM7A/SGF29/ZMYND8/CBX2/UHRF1/MSH6/KMT2E
GO:0015174	basic amino acid transmembrane transporter activity	10	0.346331	0.804775	0.713983	0.919634	0.84199	1652	tags=30%, list=12%, signal=26%	SLC38A7/SLC7A2/SLC38A9
GO:0016831	carboxy-lyase activity	26	0.277559	0.840165	0.714612	0.919634	0.84199	1753	tags=19%, list=13%, signal=17%	ME1/ACOD1/GOT1/MLYCD/UROD
GO:0016887	ATPase activity	349	-0.226275	-0.903721	0.715984	0.919634	0.84199	2033	tags=19%, list=15%, signal=17%	RECQL4/ABCA2/ATP2A3/DYNC1H1/ATRX/RNF213/HELZ2/GINS2/ABCB10/SLFN11/CHD6/DDX24/MYO1F/RFC5/KIF21A/RFC1/KIF3C/RAD54B/ABCA1/MYO1B/CHD9/MYH9/CHD7/RFC4/MCM7/KIF17/HELZ/MYO1G/CHD2/ATP13A3/MYO5A/ATAD2/CHD1L/ATAD5/MACF1/KIF21B/FIGNL1/ABCB4/ABCG2/BRIP1/DHX40/MCM2/DDX18/GINS4/PMS2P3/DDX50/DDX41/RTEL1/XRCC2/DDX3Y/MYO1E/HSPA6/MCM4/MSH2/MYH10/MSH6/BTAF1/DHX32/ABCB1/EIF4A3/KIF5C/LONP1/KIF7/ABCB9/SPATA5L1/HSPA7
GO:0008233	peptidase activity	370	-0.223941	-0.900311	0.71634	0.919634	0.84199	2266	tags=16%, list=16%, signal=13%	NPEPPSP1/USP4/NPEPPS/ST14/MASP2/ADAMTS7/GGT3P/CYLD/AGBL3/ECE1/F3/ECEL1/PRSS53/METAP1/CAPN2/DPP4/CAPN5/MINDY2/CASP2/ADAMTSL4/NDEL1/CASP10/ADAM8/XPNPEP1/MYRF/ADAMTS1/DDI2/VASH1/ADAMTS15/USP34/PLAU/FGL2/JOSD1/OTUD4/CTSB/USP11/CNDP2/USP18/TNFAIP3/USP31/PLAT/MMP12/ADAM22/C1R/PLGLB1/MALT1/ASTL/PLGLB2/ZRANB1/PIK3IP1/OTUD1/LONP1/USP41/USP28/MMP24/MMP10/USP37/AMZ1
GO:0043394	proteoglycan binding	22	-0.298496	-0.78943	0.716522	0.919634	0.84199	3656	tags=36%, list=27%, signal=27%	PTPRS/AGRN/GPNMB/CFH/LRP1/CTSB/COL5A3/FN1
GO:0140104	molecular carrier activity	10	-0.361542	-0.792615	0.716981	0.919634	0.84199	497	tags=20%, list=4%, signal=19%	TF/ATP7A
GO:0016903	oxidoreductase activity, acting on the aldehyde or oxo group of donors	28	-0.283293	-0.78902	0.717544	0.919634	0.84199	1975	tags=21%, list=14%, signal=18%	ALDH1L2/FAR2/ALDH5A1/BCKDHA/ALDH18A1/GAPDH
GO:0005158	insulin receptor binding	16	-0.328136	-0.805773	0.718464	0.919634	0.84199	3323	tags=38%, list=24%, signal=28%	SNX4/PTPN1/IGF1R/PIK3R1/SRC/IRS1
GO:0005095	GTPase inhibitor activity	13	-0.334281	-0.783741	0.72067	0.92123	0.843451	2753	tags=38%, list=20%, signal=31%	RTKN/IQGAP1/IPO5/CPEB2/DGKI
GO:0019787	ubiquitin-like protein transferase activity	356	-0.223779	-0.895719	0.724771	0.925239	0.847121	2245	tags=16%, list=16%, signal=14%	PJA2/MARCHF6/TRIM62/SIAH2/SIAH1/MARCHF1/MARCHF8/VHL/UHRF2/TRIM28/RNF38/RNF145/RNF213/KCTD10/HUWE1/MYCBP2/UBE2N/BARD1/UBR5/NEURL1/SMURF2/TRIM45/TRIM69/TRIM36/TRIM22/SH3RF1/HERC1/UBE2R2/RNF157/RNF217/TRIM33/RNF111/TNFAIP3/FBXL14/RNF125/BSPRY/UBE2V2/RNF187/RNF144A/MALT1/NEDD4L/RNF182/RNF126/UHRF1/RNF24/BCOR/RNF113A/HERC3/KLHL21/IRF2BPL/DTL/HDAC4/RNF150/PELI3/MIB2/MYLIP/RNF122
GO:0071617	lysophospholipid acyltransferase activity	19	0.292407	0.809205	0.728929	0.929312	0.850851	1459	tags=16%, list=11%, signal=14%	ABHD8/ABHD4/GPAT3
GO:0017069	snRNA binding	42	0.256905	0.845998	0.731051	0.930269	0.851726	5445	tags=45%, list=40%, signal=27%	SNRNP35/TUT1/PRPF31/LSM8/CDK9/LSM10/METTL16/GEMIN5/LARP7/RNPC3/RBM7/SNRNP70/LSM2/RBM41/SNRPA1/LSM7/HEXIM2/MEPCE/NCBP2
GO:0120020	cholesterol transfer activity	12	-0.340796	-0.780969	0.731618	0.930269	0.851726	1667	tags=25%, list=12%, signal=22%	STARD5/ABCA1/GRAMD1B
GO:0005385	zinc ion transmembrane transporter activity	15	0.303124	0.795457	0.734066	0.931946	0.853262	5060	tags=53%, list=37%, signal=34%	SLC30A1/SLC39A3/SLC30A5/SLC39A10/SLC39A7/SLC30A6/SLC39A4/SLC39A13
GO:0010485	H4 histone acetyltransferase activity	17	0.288927	0.786186	0.734967	0.931946	0.853262	3776	tags=41%, list=27%, signal=30%	BRCA2/KANSL2/KAT8/KANSL1L/MCRS1/NAA60/NAA50
GO:0051139	metal ion:proton antiporter activity	10	-0.352166	-0.77206	0.735849	0.931946	0.853262	3045	tags=30%, list=22%, signal=23%	SLC9A5/SLC9A7/SLC9A1
GO:0051011	microtubule minus-end binding	11	0.326365	0.786126	0.738298	0.933815	0.854974	895	tags=18%, list=6%, signal=17%	TUBGCP4/HAUS7
GO:0019104	DNA N-glycosylase activity	13	0.311023	0.78172	0.739785	0.934045	0.855184	3082	tags=46%, list=22%, signal=36%	NEIL3/SMUG1/NEIL2/MBD4/MUTYH/APEX1
GO:0070403	NAD+ binding	11	0.325033	0.782917	0.740426	0.934045	0.855184	5334	tags=64%, list=39%, signal=39%	SIRT7/SIRT6/CRYL1/UXS1/SIRT5/HADH/SIRT3
GO:0048256	flap endonuclease activity	10	-0.348954	-0.765018	0.741509	0.934185	0.855312	3844	tags=60%, list=28%, signal=43%	DNA2/FAN1/SLX1A/ZGRF1/FEN1/EXO1
GO:0004866	endopeptidase inhibitor activity	78	-0.244212	-0.817818	0.742671	0.934422	0.855529	3936	tags=35%, list=29%, signal=25%	APP/A2M/UBE2O/SERPINB2/BST2/ROCK1/SERPINI1/SERPINB8/TIMP2/RECK/SERPINB6/BIRC6/TNFAIP8/ARRB1/CPAMD8/SPOCK1/RPS6KA1/SERPINB9/CAST/RPS6KA3/CD109/TNFSF14/WFDC1/NOL3/CSTB/TIMP3/GAPDH
GO:0004709	MAP kinase kinase kinase activity	21	-0.295357	-0.768536	0.746503	0.938015	0.858818	2997	tags=33%, list=22%, signal=26%	MLKL/MAP3K3/RIPK1/MAP3K21/MAP3K20/MAP3K6/MAP3K14
GO:0015399	primary active transmembrane transporter activity	75	0.234923	0.867653	0.748718	0.939568	0.86024	1853	tags=15%, list=13%, signal=13%	TIMM23B/ABCA6/ABCA11P/FXYD2/ABCA5/ABCA10/ATP6V1E2/ABCB7/ATP6V1A/ABCD4/ATP6V0A2
GO:0004386	helicase activity	149	-0.232101	-0.853652	0.75	0.939948	0.860588	2748	tags=27%, list=20%, signal=22%	MCM5/SRCAP/DHX34/DDX3X/DDX46/DHX15/RAD51/RAD54L/MCM3/HELLS/NAV2/RECQL4/ATRX/HELZ2/GINS2/SLFN11/CHD6/DDX24/RFC5/RAD54B/CHD9/CHD7/RFC4/MCM7/HELZ/CHD2/CHD1L/BRIP1/DHX40/MCM2/DDX18/GINS4/DDX50/DDX41/RTEL1/DDX3Y/MCM4/BTAF1/DHX32/EIF4A3
GO:0016229	steroid dehydrogenase activity	13	0.307645	0.77323	0.752688	0.940275	0.860888	1919	tags=23%, list=14%, signal=20%	HSD17B7/NSDHL/DHRS11
GO:0016279	protein-lysine N-methyltransferase activity	52	0.238321	0.826315	0.752998	0.940275	0.860888	3773	tags=33%, list=27%, signal=24%	ETFBKMT/SETDB2/EEF2KMT/ANTKMT/ZNF711/SETD1B/SETD6/MEN1/VCPKMT/N6AMT1/METTL21A/METTL22/ATPSCKMT/KMT5A/EZH1/SETDB1/RBBP5
GO:0017134	fibroblast growth factor binding	15	-0.319028	-0.772502	0.753199	0.940275	0.860888	2566	tags=40%, list=19%, signal=33%	GLG1/CEP57/FGFR1/ITGAV/FGFRL1/FGFR3
GO:0050811	GABA receptor binding	10	-0.343208	-0.752422	0.756604	0.943298	0.863656	1865	tags=30%, list=14%, signal=26%	MAF1/PLCL2/TRAK1
GO:0030957	Tat protein binding	10	-0.339073	-0.743357	0.758491	0.944424	0.864686	2047	tags=60%, list=15%, signal=51%	SMARCA4/DNAJA1/SMARCB1/ACTB/DLL1/CTDP1
GO:0016790	thiolester hydrolase activity	30	0.26378	0.817554	0.762557	0.946552	0.866635	4771	tags=53%, list=35%, signal=35%	NUDT7/ABHD16A/PNKD/LYPLAL1/HIBCH/LYPLA2/ABHD13/PLA2G6/ABHD17A/GNPAT/ACOT9/THEM4/ESD/ABHD17B/ACOT2/ACOT1
GO:0022824	transmitter-gated ion channel activity	11	-0.341249	-0.758192	0.763158	0.946552	0.866635	2202	tags=36%, list=16%, signal=31%	GABRR2/PTK2B/CHRNA5/GRIA3
GO:0022835	transmitter-gated channel activity	11	-0.341249	-0.758192	0.763158	0.946552	0.866635	2202	tags=36%, list=16%, signal=31%	GABRR2/PTK2B/CHRNA5/GRIA3
GO:0030414	peptidase inhibitor activity	81	-0.240801	-0.808995	0.766721	0.947582	0.867578	3936	tags=33%, list=29%, signal=24%	APP/A2M/UBE2O/SERPINB2/BST2/ROCK1/SERPINI1/SERPINB8/TIMP2/RECK/SERPINB6/BIRC6/TNFAIP8/ARRB1/CPAMD8/SPOCK1/RPS6KA1/SERPINB9/CAST/RPS6KA3/CD109/TNFSF14/WFDC1/NOL3/CSTB/TIMP3/GAPDH
GO:0008474	palmitoyl-(protein) hydrolase activity	10	0.331742	0.770874	0.766949	0.947582	0.867578	3718	tags=50%, list=27%, signal=37%	ABHD16A/LYPLAL1/LYPLA2/ABHD13/ABHD17A
GO:0098599	palmitoyl hydrolase activity	10	0.331742	0.770874	0.766949	0.947582	0.867578	3718	tags=50%, list=27%, signal=37%	ABHD16A/LYPLAL1/LYPLA2/ABHD13/ABHD17A
GO:0060590	ATPase regulator activity	36	-0.265154	-0.78231	0.769231	0.949179	0.86904	654	tags=8%, list=5%, signal=8%	DNAJB2/GRPEL1/BRSK2
GO:0016894	endonuclease activity, active with either ribo- or deoxyribonucleic acids and producing 3'-phosphomonoesters	15	-0.312693	-0.757162	0.771481	0.950116	0.869898	3692	tags=40%, list=27%, signal=29%	RNASET2/XRCC3/SLX1A/TSEN2/TSEN34/RNASE4
GO:0097153	cysteine-type endopeptidase activity involved in apoptotic process	12	0.311717	0.770787	0.772926	0.950116	0.869898	982	tags=17%, list=7%, signal=15%	CASP6/CASP5
GO:0016614	oxidoreductase activity, acting on CH-OH group of donors	76	0.229965	0.851564	0.772959	0.950116	0.869898	2477	tags=24%, list=18%, signal=20%	EHHADH/LDHD/ME1/DHRS13/PGD/HSD17B7/CBR1/GPD2/RDH14/PTGR2/NSDHL/CBR3/DHRS4/DHRS11/AKR1A1/GFUS/PTGR1/IDH1
GO:0016840	carbon-nitrogen lyase activity	12	0.311314	0.76979	0.775109	0.951541	0.871202	4253	tags=50%, list=31%, signal=35%	SDSL/CHAC1/SRR/ADSL/HAL/CHAC2
GO:0000014	single-stranded DNA endodeoxyribonuclease activity	10	-0.330146	-0.723785	0.777358	0.951868	0.871502	363	tags=30%, list=3%, signal=29%	SETMAR/RBBP8/ENDOG
GO:0030547	receptor inhibitor activity	10	-0.330227	-0.723962	0.777358	0.951868	0.871502	2730	tags=40%, list=20%, signal=32%	IL1RN/MTRNR2L12/MTRNR2L8/LYNX1
GO:0061135	endopeptidase regulator activity	86	-0.236943	-0.800117	0.78013	0.953725	0.873202	3936	tags=34%, list=29%, signal=24%	APP/A2M/UBE2O/SERPINB2/VSIR/BST2/ROCK1/SERPINI1/SERPINB8/TIMP2/RECK/SERPINB6/BIRC6/TNFAIP8/ARRB1/CPAMD8/SPOCK1/RPS6KA1/ABCA2/SERPINB9/CAST/RPS6KA3/CD109/TNFSF14/WFDC1/NOL3/CSTB/TIMP3/GAPDH
GO:0004033	aldo-keto reductase (NADP) activity	10	-0.328529	-0.720239	0.781132	0.953725	0.873202	201	tags=20%, list=1%, signal=20%	KCNAB2/DHRS3
GO:0016278	lysine N-methyltransferase activity	53	0.235636	0.818866	0.783333	0.953725	0.873202	3773	tags=32%, list=27%, signal=23%	ETFBKMT/SETDB2/EEF2KMT/ANTKMT/ZNF711/SETD1B/SETD6/MEN1/VCPKMT/N6AMT1/METTL21A/METTL22/ATPSCKMT/KMT5A/EZH1/SETDB1/RBBP5
GO:0008234	cysteine-type peptidase activity	102	-0.235021	-0.814108	0.783439	0.953725	0.873202	1595	tags=13%, list=12%, signal=11%	CAPN2/CAPN5/MINDY2/CASP2/CASP10/USP34/CTSB/USP11/USP18/MALT1/USP41/USP28/USP37
GO:0031386	protein tag	12	0.307546	0.760474	0.783843	0.953725	0.873202	4736	tags=33%, list=34%, signal=22%	SUMO1P1/UBB/SUMO3/UBL5
GO:0016796	exonuclease activity, active with either ribo- or deoxyribonucleic acids and producing 5'-phosphomonoesters	57	-0.249617	-0.789855	0.790017	0.960021	0.878967	2586	tags=19%, list=19%, signal=16%	DCLRE1B/CNOT1/CNOT8/EXOSC5/FEN1/POLE/NOCT/ISG20/EXO1/TREX1/TREX2
GO:0004180	carboxypeptidase activity	20	-0.284118	-0.730467	0.793651	0.963217	0.881893	1926	tags=50%, list=14%, signal=43%	CPQ/PRCP/AGBL5/CTSZ/CPXM1/SCPEP1/AGBL3/MINDY2/VASH1/CNDP2
GO:0030676	Rac guanyl-nucleotide exchange factor activity	14	0.293408	0.750114	0.794702	0.963275	0.881946	1916	tags=21%, list=14%, signal=18%	ECT2/ALS2/FARP2
GO:0030552	cAMP binding	13	-0.307038	-0.719869	0.800745	0.968838	0.887039	1617	tags=54%, list=12%, signal=48%	PDE4B/PRKAR1B/PRKAR2A/PDE4D/HCN2/HCN3/PDE4A
GO:0001848	complement binding	12	0.301211	0.744808	0.80131	0.968838	0.887039	1429	tags=17%, list=10%, signal=15%	C5AR1/PTX3
GO:1990404	protein ADP-ribosylase activity	16	-0.297443	-0.730404	0.802559	0.969128	0.887305	3364	tags=56%, list=24%, signal=43%	PARP10/TNKS/PARP14/TNKS2/PARP15/PARP4/TIPARP/PARP9/PARP16
GO:0016620	oxidoreductase activity, acting on the aldehyde or oxo group of donors, NAD or NADP as acceptor	23	-0.27713	-0.732989	0.806338	0.971577	0.889547	1975	tags=22%, list=14%, signal=19%	ALDH1L2/FAR2/ALDH5A1/ALDH18A1/GAPDH
GO:0003724	RNA helicase activity	69	-0.237707	-0.777047	0.806612	0.971577	0.889547	2686	tags=22%, list=19%, signal=18%	DHX34/DDX3X/DDX46/DHX15/HELZ2/DDX24/RAD54B/BRIP1/DHX40/DDX18/DDX50/DDX41/DDX3Y/DHX32/EIF4A3
GO:0016505	peptidase activator activity involved in apoptotic process	18	-0.28888	-0.729802	0.810376	0.973594	0.891393	2998	tags=28%, list=22%, signal=22%	ST20/CASP8AP2/APAF1/ATP2A3/NOD1
GO:0005545	1-phosphatidylinositol binding	13	0.290387	0.729853	0.810753	0.973594	0.891393	2553	tags=31%, list=19%, signal=25%	SNAP91/EPB41/SNX10/ZFYVE16
GO:0140296	general transcription initiation factor binding	42	-0.247691	-0.74863	0.812816	0.973594	0.891393	506	tags=40%, list=4%, signal=39%	EDF1/RUVBL2/THRA/GTF2B/HNRNPF/TCF4/NOP58/BRF1/RPTOR/POLR1E/BDP1/TAF1L/AHR/AR/FBL/CTDP1/YEATS2
GO:0001094	TFIID-class transcription factor complex binding	10	0.3126	0.726395	0.813559	0.973594	0.891393	1708	tags=20%, list=12%, signal=18%	ERCC4/RUVBL1
GO:0005227	calcium activated cation channel activity	13	0.289762	0.728282	0.815054	0.973594	0.891393	93	tags=8%, list=1%, signal=8%	KCNMB3
GO:0004435	phosphatidylinositol phospholipase C activity	16	0.275408	0.737589	0.815385	0.973594	0.891393	1540	tags=19%, list=11%, signal=17%	PLCD1/PLCB4/BDKRB2
GO:0030275	LRR domain binding	15	0.28017	0.73522	0.815385	0.973594	0.891393	3812	tags=40%, list=28%, signal=29%	NRL/LRRFIP2/STK11/AATF/MRTFA/PMF1
GO:0003887	DNA-directed DNA polymerase activity	22	-0.26472	-0.700103	0.81913	0.975865	0.893473	4526	tags=45%, list=33%, signal=31%	REV3L/POLG/POLD1/POLQ/POLH/POLK/CHRAC1/POLA1/POLI/POLE
GO:0008198	ferrous iron binding	18	-0.286141	-0.722882	0.81932	0.975865	0.893473	968	tags=11%, list=7%, signal=10%	TET2/EGLN1
GO:0000217	DNA secondary structure binding	31	0.249461	0.780149	0.822323	0.978229	0.895637	1651	tags=19%, list=12%, signal=17%	NEIL3/H1-0/ERCC5/HMGB3/RAD51D/RAD51B
GO:0019789	SUMO transferase activity	18	0.268102	0.731679	0.823928	0.978924	0.896274	111	tags=5%, list=1%, signal=5%	KIAA1586
GO:0004629	phospholipase C activity	17	0.261273	0.710939	0.832962	0.98604	0.902789	1540	tags=18%, list=11%, signal=16%	PLCD1/PLCB4/BDKRB2
GO:0031369	translation initiation factor binding	30	0.247459	0.766969	0.833333	0.98604	0.902789	2745	tags=23%, list=20%, signal=19%	EIF4EBP3/C8orf88/ANGEL1/NCK1/EIF2B5/TRIM32/EIF2B4
GO:0008353	RNA polymerase II CTD heptapeptide repeat kinase activity	12	0.286849	0.709296	0.834061	0.98604	0.902789	2180	tags=25%, list=16%, signal=21%	CDK8/CDK1/CDK9
GO:0045182	translation regulator activity	123	-0.222191	-0.79669	0.835843	0.98604	0.902789	2153	tags=15%, list=16%, signal=12%	CYFIP1/EIF3B/CPEB4/PAIP2/EEF2K/IGF2BP2/DHFR/DHFRP1/NEURL1/EIF4H/TYMS/EIF2AK3/CPEB2/AGO2/EEF1A2/EIF4A3/EIF4EBP1/RARA
GO:0004712	protein serine/threonine/tyrosine kinase activity	37	-0.250566	-0.743387	0.836394	0.98604	0.902789	3006	tags=32%, list=22%, signal=25%	MAPK9/MAPK1/CLK2/TESK1/TESK2/AKT1/ACVR2B/RPS6KA1/CLK1/SGK1/DYRK3/MAP2K1
GO:0031492	nucleosomal DNA binding	32	0.242021	0.764002	0.837529	0.98604	0.902789	958	tags=9%, list=7%, signal=9%	H1-0/H1-10/HMGN5
GO:0070006	metalloaminopeptidase activity	20	-0.268965	-0.691508	0.837743	0.98604	0.902789	2887	tags=30%, list=21%, signal=24%	METAP1D/ANPEP/NPEPPSP1/NPEPPS/METAP1/XPNPEP1
GO:0046935	1-phosphatidylinositol-3-kinase regulator activity	11	-0.307512	-0.683234	0.838346	0.98604	0.902789	1829	tags=36%, list=13%, signal=32%	PIK3R1/PIK3R3/SLA2/SOCS3
GO:0030544	Hsp70 protein binding	34	0.236445	0.751568	0.839161	0.98604	0.902789	3644	tags=29%, list=26%, signal=22%	FICD/GPR37/DNAJB9/CDK1/HIKESHI/DNAJC2/METTL21A/BAX/DNAJC8/MVD
GO:0042393	histone binding	207	-0.216132	-0.819046	0.842407	0.988644	0.905173	3113	tags=24%, list=23%, signal=19%	KMT2D/DTX3L/PHF13/TAF1L/PHF2/CD1D/FAM156B/FAM156A/ATAD2B/SRCAP/DEK/PHF10/RCC1/BRD4/KMT2A/NCAPG2/ING2/WDR5/MLLT10/BAZ2A/PHC2/PARP9/PIH1D1/UHRF2/ATRX/PYGO1/NAP1L1/SMARCC1/KDM7A/ASF1B/SUPT6H/SFMBT1/TONSL/BRD3/SFMBT2/KAT6B/CHD2/SGF29/ATAD2/CHAF1B/KMT5C/KMT2C/MCM2/ZMYND8/CBX2/UHRF1/MSH6/KMT2E/DPF1/YEATS2
GO:0003841	1-acylglycerol-3-phosphate O-acyltransferase activity	15	-0.284031	-0.687759	0.844607	0.990015	0.906429	4441	tags=47%, list=32%, signal=32%	MBOAT7/LPCAT1/AGPAT3/ABHD5/MBOAT2/AGPAT2/AGPAT5
GO:0005520	insulin-like growth factor binding	16	-0.282206	-0.692989	0.848263	0.991222	0.907534	3323	tags=44%, list=24%, signal=33%	IGF1R/IGFBPL1/INSR/HTRA3/IGFBP4/ITGAV/IGFBP5
GO:0034237	protein kinase A regulatory subunit binding	19	-0.270114	-0.686565	0.849023	0.991222	0.907534	4028	tags=42%, list=29%, signal=30%	EZR/AKAP8/ARFGEF1/KCNQ1/WASF2/AKAP1/PJA2/AKAP7
GO:0035198	miRNA binding	27	-0.25745	-0.70634	0.849023	0.991222	0.907534	4187	tags=30%, list=30%, signal=21%	PUM2/RBM4/ELAVL1/DDX21/PUM1/AGO3/TUT7/AGO2
GO:0046982	protein heterodimerization activity	210	-0.214118	-0.812893	0.850575	0.991222	0.907534	2599	tags=20%, list=19%, signal=16%	H4C14/AHR/ATF4/TCF12/TLR4/RRAGA/RCC1/ITGB1/RALGAPA2/MEF2D/TLR6/CHRAC1/ATP1A1/ABTB2/BARD1/HIP1/H2AC19/TAF4B/TCF3/H2AC18/UBA2/P2RY1/CAV2/TPM4/MCL1/EPAS1/ADD2/CEACAM6/RRAGD/ATF3/TAF9B/BCL2L2/BCL2A1/ADCY8/MACROH2A1/VAPB/NR4A2/ZBTB1/BOK/NR4A1/PDGFB/BHLHE40
GO:0043138	3'-5' DNA helicase activity	19	-0.269251	-0.684373	0.850799	0.991222	0.907534	2885	tags=53%, list=21%, signal=42%	BLM/DHX9/RECQL/MCM6/MCM5/RECQL4/GINS2/MCM7/MCM2/GINS4
GO:0140312	cargo adaptor activity	15	-0.278823	-0.675147	0.853748	0.992349	0.908565	5046	tags=60%, list=37%, signal=38%	AP1M1/AP2A1/AP2B1/AP2M1/AP1G1/TEX261/DAB2/ARRB1/HIP1
GO:0030020	extracellular matrix structural constituent conferring tensile strength	19	0.25886	0.71637	0.854214	0.992349	0.908565	1637	tags=16%, list=12%, signal=14%	COL24A1/COL1A1/COL9A2
GO:0017112	Rab guanyl-nucleotide exchange factor activity	32	-0.253788	-0.720415	0.854867	0.992349	0.908565	2319	tags=44%, list=17%, signal=36%	RAB3GAP1/RAB3IL1/MADD/DENND4A/RIN3/RIC1/DENND6B/RIN2/DENND4B/SBF2/DENND4C/DENND5A/SH3BP5/RABGEF1
GO:0097157	pre-mRNA intronic binding	10	0.297868	0.692162	0.860169	0.99284	0.909015	3834	tags=40%, list=28%, signal=29%	RBM24/RNPC3/TARDBP/RBM7
GO:0043014	alpha-tubulin binding	29	-0.255086	-0.710629	0.860963	0.99284	0.909015	1604	tags=16%, list=12%, signal=14%	FYN/NDEL1/TRIM36/TAOK1/ARL4C
GO:0005024	transforming growth factor beta-activated receptor activity	10	-0.296583	-0.650205	0.862264	0.99284	0.909015	2767	tags=30%, list=20%, signal=24%	BMPR2/ACVRL1/TGFBR1
GO:0004551	nucleotide diphosphatase activity	12	0.271887	0.672298	0.862445	0.99284	0.909015	337	tags=8%, list=2%, signal=8%	NUDT12
GO:0015485	cholesterol binding	30	-0.25178	-0.704911	0.863475	0.99284	0.909015	3164	tags=27%, list=23%, signal=21%	SCARB2/ERLIN2/OSBPL8/ANXA6/STARD5/ABCA1/GRAMD1B/PTCH1
GO:0000062	fatty-acyl-CoA binding	17	0.251197	0.68352	0.864143	0.99284	0.909015	3545	tags=29%, list=26%, signal=22%	GCDH/ALDH6A1/HMGCL/ACAD9/SOAT1
GO:0005231	excitatory extracellular ligand-gated ion channel activity	10	0.292172	0.678925	0.864407	0.99284	0.909015	2806	tags=30%, list=20%, signal=24%	CHRNA10/CHRNB1/P2RX4
GO:0016799	hydrolase activity, hydrolyzing N-glycosyl compounds	29	-0.253356	-0.705812	0.864528	0.99284	0.909015	2518	tags=31%, list=18%, signal=25%	TLR4/MPG/TLR6/OGG1/SARM1/PCNA/ADPRHL1/UNG/IL1RAP
GO:0004520	endodeoxyribonuclease activity	36	0.232683	0.739722	0.865707	0.99284	0.909015	3749	tags=39%, list=27%, signal=28%	ERCC5/ERCC4/ZRANB3/SLX4/APLF/MUS81/TATDN1/MBD4/DCLRE1C/APEX1/GEN1/MRE11/DICER1/DNASE1
GO:0015295	solute:proton symporter activity	13	0.269626	0.677673	0.866667	0.99284	0.909015	1114	tags=15%, list=8%, signal=14%	MFSD3/SLC33A1
GO:0034450	ubiquitin-ubiquitin ligase activity	13	0.26741	0.672103	0.866667	0.99284	0.909015	3927	tags=31%, list=28%, signal=22%	UBOX5/ANAPC11/UBE4A/PPIL2
GO:0008373	sialyltransferase activity	12	-0.290175	-0.664967	0.871324	0.996985	0.91281	3521	tags=42%, list=26%, signal=31%	ST6GALNAC6/ST3GAL4/ST8SIA4/ST8SIA5/ST3GAL3
GO:0050321	tau-protein kinase activity	20	-0.254497	-0.654312	0.876543	1	0.91557	3056	tags=35%, list=22%, signal=27%	ROCK1/TTBK2/ROCK2/CSNK1D/FYN/TAOK1/BRSK2
GO:0032182	ubiquitin-like protein binding	91	0.211503	0.803806	0.879679	1	0.91557	3251	tags=29%, list=24%, signal=22%	TOP2A/WDR92/CKS2/USP13/NSFL1C/NEDD4/BUB3/RNF185/MVB12A/USPL1/UBAP1L/VPS28/SQSTM1/UBXN11/RNF31/TRIM32/UCHL3/UBXN1/HSPB1/SPRTN/PLAA/ZFAND2B/HABP4/GGA3/RAE1/NBR1
GO:0061980	regulatory RNA binding	35	-0.240566	-0.700949	0.887543	1	0.91557	4187	tags=34%, list=30%, signal=24%	PUM2/MBD2/PIWIL4/RBM4/DHX9/ELAVL1/DDX21/PUM1/AGO3/TUT7/AGO2/TLR9
GO:0080025	phosphatidylinositol-3,5-bisphosphate binding	22	-0.241025	-0.637436	0.888696	1	0.91557	159	tags=9%, list=1%, signal=9%	HIP1/WDR45B
GO:0003713	transcription coactivator activity	222	-0.209027	-0.800971	0.889675	1	0.91557	2356	tags=17%, list=17%, signal=14%	CITED4/ARRB1/TMF1/RERE/SRA1/HMGA1/TRERF1/TRIM28/WWC1/CTNNB1/ACTN1/HELZ2/EP300/SMARCC1/SS18L1/ID2/NCOA7/LMO2/SOX12/VGLL2/JMJD6/LPIN2/NOTCH1/CITED2/SERTAD2/KMT2C/PPARD/MAML1/NCOA3/PER2/JMY/ZMIZ1/ID3/PSMC3IP/HIPK2/NIBAN2/NUPR1
GO:0009678	pyrophosphate hydrolysis-driven proton transmembrane transporter activity	24	0.231874	0.685777	0.889908	1	0.91557	5246	tags=46%, list=38%, signal=28%	ATP6V1E2/ATP6V1A/ATP6V0A2/ATP6V1B2/ATP6V1H/ATP6V0A1/ATP6V1G1/ATP6V0D1/ATP6V1D/ATP6V1F/ATP6V0E1
GO:0000340	RNA 7-methylguanosine cap binding	11	-0.287893	-0.639645	0.890977	1	0.91557	2153	tags=27%, list=16%, signal=23%	EIF4E/CYFIP1/AGO2
GO:0005254	chloride channel activity	31	-0.243286	-0.684776	0.891652	1	0.91557	3318	tags=42%, list=24%, signal=32%	TTYH2/CLCN4/ANO8/CLIC1/SLC26A7/CLIC4/GABRR2/SLC26A6/CLCN2/ANO9/SLC1A4/ANO6/ANO7
GO:0042809	vitamin D receptor binding	15	-0.259478	-0.628307	0.893967	1	0.91557	1733	tags=27%, list=13%, signal=23%	MED13/MED14/TOB2/RXRA
GO:0070491	repressing transcription factor binding	64	-0.223898	-0.722016	0.894649	1	0.91557	2290	tags=17%, list=17%, signal=14%	PPARA/SIN3A/CTNNB1/RELA/TCF3/PPARD/SKI/ZMYND8/RBPJ/TLE3/HDAC4
GO:0003950	NAD+ ADP-ribosyltransferase activity	19	-0.251951	-0.640399	0.89698	1	0.91557	5056	tags=58%, list=37%, signal=37%	PARP1/SIRT2/PARP10/TNKS/PARP14/TNKS2/PARP15/PARP4/TIPARP/PARP9/PARP16
GO:0031072	heat shock protein binding	109	-0.214653	-0.75142	0.897833	1	0.91557	1433	tags=17%, list=10%, signal=15%	AHR/HTT/DNAJC18/ITGAM/APAF1/TOMM34/DNAJC9/PTGES3L/PTGES3/EIF2AK3/EEF1AKMT3/HSPA6/DNAJB2/BCOR/ZFP36/NOD2/HSPA7/PDXP
GO:0016782	transferase activity, transferring sulfur-containing groups	36	-0.232982	-0.68739	0.900855	1	0.91557	627	tags=8%, list=5%, signal=8%	SULT4A1/CHST15/CHST3
GO:0004724	magnesium-dependent protein serine/threonine phosphatase activity	10	0.270839	0.629354	0.904661	1	0.91557	455	tags=10%, list=3%, signal=10%	PDP2
GO:0047617	acyl-CoA hydrolase activity	14	-0.254122	-0.614321	0.907104	1	0.91557	10285	tags=100%, list=75%, signal=25%	GNPAT/ACOT9/THEM4/ACOT2/ACOT1/PPT1/ACOT7/ACOT13/ACOT8/ACAA2/NUDT19/ACOT4/ACOT11
GO:0005198	structural molecule activity	402	0.19022	0.867897	0.909091	1	0.91557	3348	tags=23%, list=24%, signal=18%	HMOX1/FBLN5/PI3/THBS1/PLLP/ZP3/MRPL46/VILL/COL24A1/MRPS18C/TUBGCP4/KRT10/MPZ/ISCA2/MRPS18B/MRPS30/MRPS31/MRPS9/MRPS17/COL1A1/EPB41/CLDN7/MRPL22/NUP35/MRPL41/MRPL32/MRPL19/CRELD1/CRYGS/MRPS12/MRPS33/MRPL57/MRPS14/MRPL15/MRPL16/TUBD1/MRPL27/COL9A2/MRPL52/BVES/MRPS5/PANX2/TUBB4B/POMZP3/SRBD1/MRPS15/MRPL47/MRPL20/MRPL43/RPL39L/MRPS16/JAG1/PSMD11/VPS25/MMRN2/RPL22L1/MRPS23/TUBG1/MYBPC3/MRPS34/LTBP4/SM…
GO:0004536	deoxyribonuclease activity	55	-0.221822	-0.698182	0.909247	1	0.91557	846	tags=35%, list=6%, signal=33%	DNA2/POLD1/FAN1/XRCC3/SLX1A/SETMAR/RBBP8/TATDN2/DNASE1L2/DCLRE1B/ZGRF1/FEN1/DNASE1L1/POLE/ISG20/EXO1/TREX1/ENDOG/TREX2
GO:0016801	hydrolase activity, acting on ether bonds	10	0.266337	0.618892	0.911017	1	0.91557	3876	tags=50%, list=28%, signal=36%	TMEM86B/TMEM86A/LTA4H/ALOX12/EPHX1
GO:0043021	ribonucleoprotein complex binding	128	0.200727	0.801989	0.911765	1	0.91557	4306	tags=29%, list=31%, signal=20%	IMPACT/TACO1/MALSU1/PRMT3/EIF1B/ABCE1/ERAL1/PYM1/PRPF31/RNF135/MAIP1/IGHMBP2/GUF1/CD2BP2/PTCD3/LETM2/GTPBP6/CPEB1/GTPBP6/DHX29/CKAP5/SNRPC/TIMM50/WDR12/GEMIN5/MRRF/NME1/LARP1/SRP19/SBDS/OXA1L/PRPF6/PRMT7/NAA15/NMD3/RPSA/EIF2A/DHX33
GO:0030276	clathrin binding	44	-0.223722	-0.682182	0.911864	1	0.91557	2546	tags=39%, list=18%, signal=32%	BIN1/AP1B1/AFTPH/AP1G1/NCALD/TOM1L1/EPN1/SMAP1/DAB2/PICALM/LRP1/ARRB1/HIP1/EPN2/LDLR/SYT11/CEMIP
GO:0051087	chaperone binding	85	-0.215035	-0.725834	0.912195	1	0.91557	1433	tags=12%, list=10%, signal=10%	PTGES3L/PTGES3/HES1/CDC25A/GNB5/FN1/DNAJB2/ATP1A3/ATP7A/GRPEL1
GO:0035615	clathrin adaptor activity	14	-0.252023	-0.609247	0.912568	1	0.91557	5046	tags=57%, list=37%, signal=36%	AP1M1/AP2A1/AP2B1/AP2M1/AP1G1/DAB2/ARRB1/HIP1
GO:0003743	translation initiation factor activity	50	0.20516	0.711477	0.912941	1	0.91557	4612	tags=34%, list=33%, signal=23%	EIF1B/EIF2B2/EIF2B1/EIF2B5/EIF1AY/DHX29/EIF2B4/MCTS1/EIF3G/COPS5/EIF2B3/EIF3M/EIF3I/EIF2A/EIF2S2/EIF5B/MTIF2
GO:0042626	ATPase-coupled transmembrane transporter activity	69	-0.215303	-0.703811	0.915702	1	0.91557	2011	tags=17%, list=15%, signal=15%	ABCA2/ATP2A3/ATP6V1C2/ATP1A1/ABCB10/ABCA1/ABCB4/ABCG2/ATP1A3/ATP7A/ABCB1/ABCB9
GO:0016018	cyclosporin A binding	16	-0.251679	-0.618026	0.915905	1	0.91557	2401	tags=19%, list=17%, signal=16%	PPP3R1/PPIF/PPIAL4A
GO:0034511	U3 snoRNA binding	10	-0.270208	-0.592381	0.916981	1	0.91557	2132	tags=30%, list=15%, signal=25%	TSR1/PRKDC/ISG20
GO:0019894	kinesin binding	30	0.219325	0.679771	0.917808	1	0.91557	3391	tags=30%, list=25%, signal=23%	FAM83D/KIF18B/PRC1/TRAK2/IFT88/CROCC/AP1AR/RAB29/TOR1A
GO:0004519	endonuclease activity	105	0.201051	0.782514	0.918256	1	0.91557	3749	tags=33%, list=27%, signal=24%	TSN/NUDT16/RPP38/ERCC5/POP5/LACTB2/ERCC4/ELAC1/ZRANB3/SLX4/APLF/MUS81/RNASEH1/RCL1/POP1/ELAC2/TATDN1/MBD4/DBR1/DCLRE1C/POP4/EDC3/APEX1/RNASEK/APEX2/RNASEH2B/GEN1/MRE11/CPSF3/RNASE3/YBEY/LAS1L/G3BP1/DICER1/DNASE1
GO:0051117	ATPase binding	69	-0.214656	-0.701697	0.919008	1	0.91557	2513	tags=35%, list=18%, signal=29%	DERL1/EZR/NOP58/PPP3CA/NCSTN/PDE4D/RDX/TMTC4/ATP1B1/USP25/S100A1/PTPN3/AR/SRC/TCIRG1/TRPC1/FBL/PIH1D1/SLC2A13/ABCA1/BBC3/SNTA1/PKD2/BRSK2
GO:0016411	acylglycerol O-acyltransferase activity	18	-0.241151	-0.609222	0.919499	1	0.91557	4441	tags=44%, list=32%, signal=30%	MBOAT7/LPCAT1/PLA2G15/AGPAT3/ABHD5/MBOAT2/AGPAT2/AGPAT5
GO:0035014	phosphatidylinositol 3-kinase regulator activity	15	-0.247932	-0.600347	0.919561	1	0.91557	1829	tags=33%, list=13%, signal=29%	AGAP2/PIK3R1/PIK3R3/SLA2/SOCS3
GO:0001091	RNA polymerase II general transcription initiation factor binding	18	0.233268	0.636612	0.920993	1	0.91557	1708	tags=17%, list=12%, signal=15%	TAF7/ERCC4/RUVBL1
GO:0008408	3'-5' exonuclease activity	55	-0.216867	-0.682588	0.921233	1	0.91557	1348	tags=15%, list=10%, signal=13%	CNOT1/CNOT8/EXOSC5/POLE/NOCT/ISG20/TREX1/TREX2
GO:0070001	aspartic-type peptidase activity	16	-0.248548	-0.610336	0.921389	1	0.91557	4088	tags=38%, list=30%, signal=26%	BACE2/HM13/PGA4/BACE1/DDI2/ASTL
GO:0034061	DNA polymerase activity	27	-0.234791	-0.644173	0.921847	1	0.91557	1979	tags=37%, list=14%, signal=32%	POLG/POLD1/POLQ/POLH/POLK/CHRAC1/POLA1/PTGES3/POLI/POLE
GO:0008374	O-acyltransferase activity	36	0.215181	0.684083	0.923261	1	0.91557	4541	tags=39%, list=33%, signal=26%	CPT1B/CPT2/PLA2G4C/GPAM/GPAT3/CROT/DGAT2/CRAT/CASD1/SOAT1/GNPAT/PIGW/TAZ/AGPAT1
GO:0005201	extracellular matrix structural constituent	63	-0.215754	-0.694006	0.92437	1	0.91557	1409	tags=16%, list=10%, signal=14%	EFEMP2/FBLN1/COL27A1/FGL2/SPARC/LAMA5/COL5A3/HSPG2/FN1/VCAN
GO:0016779	nucleotidyltransferase activity	112	-0.20817	-0.730213	0.92535	1	0.91557	2079	tags=16%, list=15%, signal=14%	UAP1L1/CHRAC1/POLA1/UAP1/OAS1/OAS2/TUT7/CGAS/OAS3/PTGES3/POLI/POLE/CRPPA/PAPSS2/TENT4A/POLR2H/TENT5A/TENT5C
GO:0046972	histone acetyltransferase activity (H4-K16 specific)	10	0.261286	0.607154	0.925847	1	0.91557	3474	tags=40%, list=25%, signal=30%	KANSL2/KAT8/KANSL1L/MCRS1
GO:0004532	exoribonuclease activity	39	0.214348	0.694891	0.926471	1	0.91557	2502	tags=18%, list=18%, signal=15%	ERI2/ANGEL1/DCPS/ANGEL2/DCP2/EXD2/EXOSC3
GO:0034593	phosphatidylinositol bisphosphate phosphatase activity	21	-0.235977	-0.614025	0.93007	1	0.91557	1579	tags=24%, list=11%, signal=21%	PTEN/PIP4P2/INPP4B/SYNJ2/INPP5D
GO:0031593	polyubiquitin modification-dependent protein binding	48	0.196966	0.675228	0.930288	1	0.91557	4457	tags=44%, list=32%, signal=30%	DZIP3/TNIP3/ZRANB3/SQSTM1/ABRAXAS2/UBXN1/UBL7/SPRTN/ATRIP/UBQLN2/ZFAND2B/BRCC3/AGL/WDR81/FAAP20/VCP/MINDY1/IKBKG/OTUD7B/RNF168/PSMD4
GO:0036002	pre-mRNA binding	33	0.206416	0.65537	0.931034	1	0.91557	3834	tags=24%, list=28%, signal=18%	ZRSR2P1/RBM24/ZRSR2/U2AF1L4/SNRPC/RNPC3/TARDBP/RBM7
GO:0070325	lipoprotein particle receptor binding	16	-0.239636	-0.588453	0.934186	1	0.91557	2546	tags=44%, list=18%, signal=36%	AP2A1/DNAJA1/AP2M1/CLU/PICALM/LRP1/HSPG2
GO:0004596	peptide alpha-N-acetyltransferase activity	10	-0.257242	-0.563957	0.935849	1	0.91557	10241	tags=100%, list=74%, signal=26%	NAA20/NAA50/NAA15/NAA10/NAA30/NAA25/NAA16/NAA40/NAA80
GO:0003727	single-stranded RNA binding	71	-0.211428	-0.692527	0.937294	1	0.91557	4722	tags=39%, list=34%, signal=26%	PNPT1/FXR1/DDX58/DIS3L2/HNRNPF/U2AF2/ILF3/CBX4/STRBP/DDX11/LSM14A/PTBP1/DHX9/HNRNPC/SYNCRIP/PABPC1/DDX3X/PABPC3/PATL1/ATXN1/SRA1/MSI2/AGO3/EIF4H/JMJD6/AGO2/EIF4A3/LONP1
GO:0097602	cullin family protein binding	21	0.222461	0.633123	0.939535	1	0.91557	735	tags=10%, list=5%, signal=9%	KCTD21/KCTD6
GO:0003684	damaged DNA binding	62	0.198796	0.709934	0.94015	1	0.91557	3187	tags=27%, list=23%, signal=21%	NEIL3/H2AX/XPA/ERCC2/ERCC4/NBN/DCLRE1A/NEIL2/ERCC3/HMGB2/RPA2/DCLRE1C/REV1/MUTYH/APEX1/POT1/SDE2
GO:0008569	ATP-dependent microtubule motor activity, minus-end-directed	10	-0.249416	-0.546799	0.941509	1	0.91557	3200	tags=40%, list=23%, signal=31%	KIFC3/DYNC2LI1/DYNC2H1/DYNC1H1
GO:0016675	oxidoreductase activity, acting on a heme group of donors	20	0.226491	0.631382	0.942529	1	0.91557	6064	tags=50%, list=44%, signal=28%	POR/SURF1/COX15/COX6B1/COX7C/COX6A1/COX8A/COX7A2/COX6C/COX5A
GO:0051082	unfolded protein binding	102	-0.206655	-0.715847	0.947452	1	0.91557	1407	tags=8%, list=10%, signal=7%	PTGES3/CHAF1A/CHAF1B/HSPA6/DNAJB2/GRPEL1/NACAD/HSPA7
GO:0051879	Hsp90 protein binding	34	-0.217791	-0.628189	0.947644	1	0.91557	1433	tags=12%, list=10%, signal=11%	PTGES3L/PTGES3/EIF2AK3/NOD2
GO:0030145	manganese ion binding	52	-0.210585	-0.656237	0.948718	1	0.91557	2737	tags=23%, list=20%, signal=19%	EXTL2/ABL2/XXYLT1/GALNT4/FEN1/B4GALT1/MGAT1/XPNPEP1/GLUL/MGAT5B/PIM1/MGAT5
GO:0140036	ubiquitin-dependent protein binding	10	-0.241301	-0.529009	0.950943	1	0.91557	654	tags=40%, list=5%, signal=38%	TP53BP1/FAN1/ANKRD13A/DNAJB2
GO:0016290	palmitoyl-CoA hydrolase activity	11	-0.254066	-0.564488	0.951128	1	0.91557	10285	tags=100%, list=75%, signal=25%	GNPAT/THEM4/ACOT2/ACOT1/PPT1/ACOT7/ACOT8/ACAA2/ACOT4/ACOT11
GO:0016780	phosphotransferase activity, for other substituted phosphate groups	18	0.217022	0.592277	0.952596	1	0.91557	6172	tags=83%, list=45%, signal=46%	SGMS1/PTDSS2/SELENOI/AASDHPPT/PIGF/CDIPT/DPAGT1/PIGN/CHPT1/CEPT1/PGS1/GNPTG/PIGO/CRLS1/PIGG
GO:0052866	phosphatidylinositol phosphate phosphatase activity	29	-0.220653	-0.614705	0.953654	1	0.91557	3016	tags=24%, list=22%, signal=19%	PTEN/PIP4P2/SACM1L/MTMR12/INPP4B/SYNJ2/INPP5D
GO:0004190	aspartic-type endopeptidase activity	15	0.223608	0.586792	0.953846	1	0.91557	2170	tags=13%, list=16%, signal=11%	PSEN2/SPPL2B
GO:0140035	ubiquitination-like modification-dependent protein binding	12	0.222551	0.550304	0.958515	1	0.91557	3682	tags=50%, list=27%, signal=37%	DNAJC2/IDE/ANKRD13B/ANKRD13D/DAXX/FAAP20
GO:0004867	serine-type endopeptidase inhibitor activity	36	0.201736	0.64134	0.959233	1	0.91557	55	tags=3%, list=0%, signal=3%	PI3
GO:0019829	ATPase-coupled cation transmembrane transporter activity	37	-0.203546	-0.603885	0.959933	1	0.91557	2277	tags=16%, list=17%, signal=14%	TCIRG1/ATP2A3/ATP6V1C2/ATP1A1/ATP1A3/ATP7A
GO:0004521	endoribonuclease activity	56	-0.201635	-0.637912	0.960884	1	0.91557	2226	tags=18%, list=16%, signal=15%	ZC3H12C/AGO3/FEN1/SLFN11/SLFN13/AGO2/ZC3H12D/EXO1/ENDOG/RNASE4
GO:0018024	histone-lysine N-methyltransferase activity	39	-0.214842	-0.640447	0.961279	1	0.91557	3303	tags=31%, list=24%, signal=23%	SETMAR/KMT2D/SETD7/SETD3/ASH1L/KMT2A/WDR5/SMYD2/SETD5/DOT1L/KMT5C/KMT2C
GO:0016755	transferase activity, transferring amino-acyl groups	11	-0.238784	-0.530533	0.962406	1	0.91557	2325	tags=45%, list=17%, signal=38%	GGT7/GGT2/F13A1/GGT3P/TGM5
GO:0008235	metalloexopeptidase activity	38	0.20107	0.650563	0.963768	1	0.91557	3458	tags=26%, list=25%, signal=20%	CPM/NUDT16/ERAP1/DPEP2/LTA4H/ERAP2/ZMPSTE24/METAP2/NPEPL1/AOPEP
GO:0004527	exonuclease activity	78	-0.194712	-0.652053	0.965798	1	0.91557	1348	tags=15%, list=10%, signal=14%	DCLRE1B/CNOT1/CNOT8/EXOSC5/FEN1/POLE/AEN/NOCT/ISG20/EXO1/TREX1/TREX2
GO:0005547	phosphatidylinositol-3,4,5-trisphosphate binding	35	0.188559	0.602056	0.966981	1	0.91557	3423	tags=26%, list=25%, signal=19%	COMMD1/RACGAP1/ANXA8/FCHSD2/HIP1R/ZFYVE16/KIF16B/ADAP2/WASHC2C
GO:0030331	estrogen receptor binding	35	0.19068	0.608829	0.966981	1	0.91557	2484	tags=20%, list=18%, signal=16%	ZNF366/PADI2/NKX3-1/LEF1/WIPI1/DCAF13/PAGR1
GO:0008536	Ran GTPase binding	40	-0.203272	-0.608789	0.96796	1	0.91557	4600	tags=42%, list=33%, signal=28%	RANBP2/RANBP9/XPO1/KPNB1/RGPD3/IPO7/RGPD4/TNPO1/XPOT/XPO5/SERGEF/RCC1/RCBTB2/XPO6/MYCBP2/IPO5/IPO4
GO:0070016	armadillo repeat domain binding	10	-0.227939	-0.499715	0.969811	1	0.91557	2385	tags=40%, list=17%, signal=33%	STRN4/AXIN1/CNOT1/STRN
GO:0008553	proton-exporting ATPase activity, phosphorylative mechanism	11	-0.230081	-0.511196	0.969925	1	0.91557	2003	tags=27%, list=15%, signal=23%	ATP2A2/ATP2A3/ATP6V1C2
GO:0008409	5'-3' exonuclease activity	19	0.204311	0.56541	0.970387	1	0.91557	3427	tags=32%, list=25%, signal=24%	EXO5/DCLRE1A/DCP2/DCLRE1C/MRE11/CPSF3
GO:0050750	low-density lipoprotein particle receptor binding	15	-0.214292	-0.518892	0.97075	1	0.91557	673	tags=40%, list=5%, signal=38%	AP2A1/DNAJA1/AP2M1/CLU/PICALM/HSPG2
GO:0004129	cytochrome-c oxidase activity	19	0.199288	0.551509	0.972665	1	0.91557	11040	tags=100%, list=80%, signal=20%	SURF1/COX15/COX6B1/COX7C/COX6A1/COX8A/COX7A2/COX6C/COX5A/COX4I1/NDUFA4/COX7A2L/COX7B/COX5B/CYB5A/MTCO2P12/C15orf48/NDUFA4L2/COX10
GO:0015002	heme-copper terminal oxidase activity	19	0.199288	0.551509	0.972665	1	0.91557	11040	tags=100%, list=80%, signal=20%	SURF1/COX15/COX6B1/COX7C/COX6A1/COX8A/COX7A2/COX6C/COX5A/COX4I1/NDUFA4/COX7A2L/COX7B/COX5B/CYB5A/MTCO2P12/C15orf48/NDUFA4L2/COX10
GO:0016676	oxidoreductase activity, acting on a heme group of donors, oxygen as acceptor	19	0.199288	0.551509	0.972665	1	0.91557	11040	tags=100%, list=80%, signal=20%	SURF1/COX15/COX6B1/COX7C/COX6A1/COX8A/COX7A2/COX6C/COX5A/COX4I1/NDUFA4/COX7A2L/COX7B/COX5B/CYB5A/MTCO2P12/C15orf48/NDUFA4L2/COX10
GO:0003746	translation elongation factor activity	19	-0.209224	-0.531798	0.973357	1	0.91557	3848	tags=26%, list=28%, signal=19%	EEF1A1/EEF1A1P5/GTPBP1/EEF2/EEF1A2
GO:0031489	myosin V binding	13	0.206013	0.51779	0.974194	1	0.91557	1962	tags=15%, list=14%, signal=13%	RAB3C/RAB10
GO:0042625	ATPase-coupled ion transmembrane transporter activity	41	-0.199673	-0.598012	0.976109	1	0.91557	2494	tags=17%, list=18%, signal=14%	ABCC4/TCIRG1/ATP2A3/ATP6V1C2/ATP1A1/ATP1A3/ATP7A
GO:0015248	sterol transporter activity	22	-0.196059	-0.518515	0.977391	1	0.91557	2393	tags=18%, list=17%, signal=15%	OSBPL8/STARD5/ABCA1/GRAMD1B
GO:0016896	exoribonuclease activity, producing 5'-phosphomonoesters	37	0.184486	0.588915	0.977667	1	0.91557	2502	tags=16%, list=18%, signal=13%	ERI2/ANGEL1/ANGEL2/DCP2/EXD2/EXOSC3
GO:0003729	mRNA binding	249	-0.188403	-0.731464	0.977809	1	0.91557	4295	tags=33%, list=31%, signal=23%	RC3H2/EIF3D/QKI/ZC3H11B/ILF3/PUM2/MBD2/LSM14A/SF3B1/YTHDF3/RBM38/SRSF6/DDX6/SAMD4B/PCBP4/PTBP1/RBM4/FUS/RSL1D1/DHX9/ACO1/SRRM2/ELAVL1/NUP98/ZFP36L2/RBM14/HNRNPC/HNRNPK/PCBP2/PTBP3/LUC7L3/AUH/EIF4G2/TAF15/SYNCRIP/XPO5/PABPC1/RBM8A/RBM4B/LUC7L2/RBFOX2/SHFL/HDLBP/PUM1/DDX3X/NCL/PABPC3/ZNF385A/ADARB1/KHSRP/FYTTD1/ZC3H12C/SRSF3/CPEB4/CARHSP1/PAIP2/NUDT21/NXF1/CELF2/IGF2BP2/DHFR/COPA/DHFRP1/RBM15/MIR17…
GO:0010314	phosphatidylinositol-5-phosphate binding	15	0.190689	0.500405	0.982418	1	0.91557	5761	tags=53%, list=42%, signal=31%	SESTD1/WASHC2C/PLEKHA5/SNX24/RUBCNL/PLEKHF1/SAP30L/LANCL2
GO:0061631	ubiquitin conjugating enzyme activity	37	0.179864	0.574162	0.98263	1	0.91557	3690	tags=24%, list=27%, signal=18%	UBE2C/UBE2E3/UBE2S/UBE2D1/AKTIP/UBE2W/UBE2F/UBE2J2/UBE2T
GO:0047485	protein N-terminus binding	95	0.174701	0.674485	0.986945	1	0.91557	2698	tags=19%, list=20%, signal=15%	GLRX/ERCC5/ERCC2/PEX14/ERCC4/HYPK/EPB41/THAP7/GTF2H2/NBN/HSPA1A/VPS25/FEZ1/CHMP6/MEN1/ERCC3/RPA2/HSPA1B
GO:0008238	exopeptidase activity	62	0.174916	0.624656	0.987531	1	0.91557	3632	tags=23%, list=26%, signal=17%	CPM/KDM8/NUDT16/ERAP1/SCRN1/DPEP2/SCRN2/LTA4H/ERAP2/ZMPSTE24/METAP2/NPEPL1/AOPEP/CTSV
GO:0005484	SNAP receptor activity	34	0.172882	0.549527	0.988345	1	0.91557	4732	tags=31%, list=34%, signal=21%	SEC22B/BNIP1/SNAP23/STX11/SNAP25/SNAP29/STX17/GOSR1/BET1/STX16/USE1
GO:0003697	single-stranded DNA binding	104	-0.183092	-0.637108	0.989011	1	0.91557	1415	tags=27%, list=10%, signal=24%	SSBP3/LRPPRC/TOP3A/PCBP2/SETMAR/MCM8/RBBP8/HSPD1/RNF138/MSH3/MCM6/MCM5/RPA1/HMCES/RAD51/MCM3/POLA1/TOP1/MCM7/CDC45/MCM10/MCM2/MCM4/POLR2H/MSH2/LONP1/TREX1/TEN1
GO:0001098	basal transcription machinery binding	55	-0.174292	-0.548583	0.991438	1	0.91557	2542	tags=18%, list=18%, signal=15%	AHR/CDC73/BRD4/AR/FBL/SMYD2/PCF11/NCOA3/AGO2/CTDP1
GO:0001099	basal RNA polymerase II transcription machinery binding	55	-0.174292	-0.548583	0.991438	1	0.91557	2542	tags=18%, list=18%, signal=15%	AHR/CDC73/BRD4/AR/FBL/SMYD2/PCF11/NCOA3/AGO2/CTDP1
GO:0048156	tau protein binding	40	-0.181092	-0.542363	0.991568	1	0.91557	4598	tags=38%, list=33%, signal=25%	FKBP4/CDK5/GSK3B/BIN1/ACTB/CLU/ROCK1/LGMN/TTBK2/ROCK2/PICALM/EP300/FYN/TAOK1/BRSK2
GO:0031491	nucleosome binding	62	-0.175775	-0.566665	0.991681	1	0.91557	2500	tags=16%, list=18%, signal=13%	RCC1/RNF169/MBD3/MLLT10/SMARCC1/SUPT6H/HMGA2/CABIN1/UHRF1/MACROH2A1
GO:0004540	ribonuclease activity	99	0.176487	0.683438	0.991957	1	0.91557	3470	tags=26%, list=25%, signal=20%	TSN/NUDT16/ERI2/RPP38/POP5/ANGEL1/LACTB2/ELAC1/RNASEH1/RCL1/POP1/ELAC2/DCPS/ANGEL2/DCP2/DBR1/EXD2/EXOSC3/POP4/EDC3/APEX1/RNASEK/RNASEH2B/CPSF3/RNASE3/YBEY
GO:0008022	protein C-terminus binding	159	-0.172953	-0.638474	0.992526	1	0.91557	3222	tags=25%, list=23%, signal=19%	HIC2/DAPK3/PABPC1/DAB2/DBNL/USP7/SHANK1/PRRC2C/TOPBP1/BCL10/AFDN/TESK1/NCL/ATF4/CEP250/HSPB7/RAD51/SLC9A3R2/ATXN1/SRC/MYO1C/SIAH1/DLG4/CTNNB1/EP300/GRIP1/SDC1/FBLN1/PTK2B/VGLL2/PCNA/AGO2/HSPG2/FN1/MSH2/BAIAP2/HESX1/SHANK3/MAP2K1
GO:0000993	RNA polymerase II complex binding	37	0.16915	0.539958	0.992556	1	0.91557	4729	tags=38%, list=34%, signal=25%	ERCC5/RECQL5/SUPT4H1/GTF2E1/ELP4/PCIF1/RTRAF/RPRD1B/CTR9/UVSSA/SMYD3/SCAF1/PAF1/BRF2
GO:0061650	ubiquitin-like protein conjugating enzyme activity	39	0.16576	0.537372	0.992647	1	0.91557	3690	tags=23%, list=27%, signal=17%	UBE2C/UBE2E3/UBE2S/UBE2D1/AKTIP/UBE2W/UBE2F/UBE2J2/UBE2T
GO:1990381	ubiquitin-specific protease binding	17	0.16826	0.457844	0.993318	1	0.91557	4928	tags=35%, list=36%, signal=23%	DERL2/SYVN1/VCP/SELENOS/SPATA2/PARK7
GO:0070063	RNA polymerase binding	61	-0.162483	-0.523297	0.993333	1	0.91557	4560	tags=39%, list=33%, signal=26%	SCAF4/WAC/TCOF1/RRN3P2/GTF2B/BIN1/SPTY2D1/PABPN1/WDR43/NOLC1/BRCA1/DHX9/PHRF1/RRN3/MAF1/RRN3P1/CDC73/BRD4/STOM/SMYD2/PCF11/NCOA3/AGO2/ZFP36
GO:0043023	ribosomal large subunit binding	12	0.183157	0.452894	0.995633	1	0.91557	886	tags=8%, list=6%, signal=8%	MALSU1
GO:0000339	RNA cap binding	17	-0.169739	-0.422267	0.996383	1	0.91557	2153	tags=35%, list=16%, signal=30%	EIF4E3/EIF4G3/EIF3D/EIF4E/CYFIP1/AGO2
GO:0046966	thyroid hormone receptor binding	29	-0.171186	-0.476897	0.996435	1	0.91557	4855	tags=48%, list=35%, signal=31%	OASL/NCOA6/NSD1/NCOR1/GTF2B/FUS/MED13/JMJD1C/TRIP12/TACC1/ZNHIT3/ARID5A/GAS2L1/NCOA3
GO:0016746	transferase activity, transferring acyl groups	194	0.16097	0.684652	0.996825	1	0.91557	3853	tags=29%, list=28%, signal=21%	SPTLC3/NMT2/CPT1B/CPT2/OSGEPL1/ABHD8/ABHD4/MCAT/TGM2/PLA2G4C/BRCA2/GPAM/SAT1/GPAT3/TGM4/NAT9/TADA2A/MBOAT1/ZDHHC1/KANSL2/DBT/SAT2/SUPT3H/ATE1/CROT/DGAT2/CLYBL/ELP3/NAT1/ZDHHC12/ZDHHC11B/KAT8/CRAT/SUPT7L/KAT14/ING3/TLCD3B/KANSL1L/TAF12/CASD1/LIPT1/ZDHHC14/MCRS1/CERS5/ACAT2/PHF14/GTF3C4/NAA60/SOAT1/PAFAH1B2/CERS4/NAA20/NAA50/ELOVL1/ZDHHC4/CS/GNPAT
GO:0016747	transferase activity, transferring acyl groups other than amino-acyl groups	173	0.165667	0.687837	0.996835	1	0.91557	3853	tags=29%, list=28%, signal=22%	SPTLC3/NMT2/CPT1B/CPT2/OSGEPL1/ABHD8/ABHD4/MCAT/PLA2G4C/BRCA2/GPAM/SAT1/GPAT3/NAT9/TADA2A/ZDHHC1/KANSL2/DBT/SAT2/SUPT3H/CROT/DGAT2/ELP3/NAT1/ZDHHC12/ZDHHC11B/KAT8/CRAT/SUPT7L/KAT14/ING3/TLCD3B/KANSL1L/TAF12/CASD1/LIPT1/ZDHHC14/MCRS1/CERS5/ACAT2/PHF14/GTF3C4/NAA60/SOAT1/PAFAH1B2/CERS4/NAA20/NAA50/ELOVL1/ZDHHC4/GNPAT
GO:0043175	RNA polymerase core enzyme binding	46	0.140751	0.475097	0.997543	1	0.91557	4729	tags=35%, list=34%, signal=23%	ERCC5/RECQL5/ERBB2/SUPT4H1/GTF2E1/ELP4/PCIF1/RTRAF/RPAP2/RPRD1B/CTR9/UVSSA/SMYD3/SCAF1/PAF1/BRF2
GO:0004402	histone acetyltransferase activity	51	0.156734	0.542277	0.997619	1	0.91557	4388	tags=35%, list=32%, signal=24%	BRCA2/TADA2A/KANSL2/SUPT3H/KAT8/SUPT7L/KAT14/ING3/KANSL1L/TAF12/MCRS1/PHF14/GTF3C4/NAA60/NAA50/TAF10/MCM3AP/KAT5
GO:0016307	phosphatidylinositol phosphate kinase activity	14	0.162757	0.416097	0.997792	1	0.91557	11542	tags=100%, list=84%, signal=16%	PIP5KL1/PIK3CD/PIKFYVE/PIP4K2C/PIK3C2B/PIK3CB/PIK3C2A/PIPSL/PIP4K2A/PIK3CG/PIP4K2B/PIP5K1A/PIK3CA/PIP5K1C
GO:0004438	phosphatidylinositol-3-phosphatase activity	16	0.153182	0.410248	0.997802	1	0.91557	3030	tags=19%, list=22%, signal=15%	MTMR11/FIG4/MTMR6
GO:0016857	racemase and epimerase activity, acting on carbohydrates and derivatives	10	0.187942	0.436724	0.997881	1	0.91557	5110	tags=50%, list=37%, signal=31%	GFUS/RENBP/FUOM/GALE/GALM
GO:0042054	histone methyltransferase activity	50	-0.152447	-0.471583	0.998267	1	0.91557	3877	tags=32%, list=28%, signal=23%	NSD2/PRDM5/SETD2/SETMAR/KMT2D/SETD7/SETD3/ASH1L/KMT2A/FBL/WDR5/SMYD2/SETD5/DOT1L/KMT5C/KMT2C
GO:0000175	3'-5'-exoribonuclease activity	35	-0.161545	-0.470702	0.99827	1	0.91557	2385	tags=17%, list=17%, signal=14%	ERI1/CNOT1/CNOT8/EXOSC5/NOCT/ISG20
GO:0090079	translation regulator activity, nucleic acid binding	98	-0.177229	-0.61181	0.998413	1	0.91557	2148	tags=12%, list=16%, signal=10%	EIF3B/CPEB4/PAIP2/EEF2K/DHFR/DHFRP1/EIF4H/TYMS/CPEB2/AGO2/EEF1A2/RARA
GO:0004177	aminopeptidase activity	37	-0.137792	-0.408804	1	1	0.91557	2887	tags=19%, list=21%, signal=15%	METAP1D/ANPEP/NPEPPSP1/NPEPPS/METAP1/DPP4/XPNPEP1
GO:0005049	nuclear export signal receptor activity	11	0.170563	0.410841	1	1	0.91557	11434	tags=100%, list=83%, signal=17%	EIF4ENIF1/XPO4/XPO7/RANBP17/NUP214/NUP42/RAN/CSE1L/XPO1/XPO5/XPO6
GO:0008080	N-acetyltransferase activity	71	-0.141727	-0.464223	1	1	0.91557	2963	tags=18%, list=21%, signal=14%	USP22/TAF1L/SRCAP/ESCO2/NAT10/WDR5/NAA80/GNPNAT1/EP300/KAT6B/NCOA3/ESCO1/NAT8L
GO:0008135	translation factor activity, RNA binding	82	0.131383	0.490472	1	1	0.91557	5423	tags=39%, list=39%, signal=24%	EIF1B/EIF2B2/MTRF1/GFM1/EIF2B1/EIF2B5/C12orf65/EIF1AY/CPEB1/DHX29/EEF1G/EIF2B4/MRPL58/MCTS1/EIF3G/COPS5/EIF2B3/EIF3M/EIF3I/EIF2A/ABTB1/EIF2S2/EIF5B/MTIF2/HBS1L/EFL1/MTIF3/EIF3F/GTPBP2/EIF5AL1/EIF3K/DENR
GO:0015078	proton transmembrane transporter activity	89	0.106401	0.403349	1	1	0.91557	5993	tags=47%, list=43%, signal=27%	MFSD3/ATP6V1E2/SLC33A1/ATP6V1A/ATP6V0A2/SLC11A1/SURF1/ATP6V1B2/ATP5F1D/ATP6V1H/COX15/SLC4A11/ATP6V0A1/ATP5ME/SLC9A8/ATP6V1G1/SLC36A1/ATP5MC1/ATP5F1E/ATP6V0D1/ATP6V1D/ATP5MC2/LETM1/COX6B1/SLC15A2/ATP5PF/ATP6V1F/ATP6V0E1/ATP5MG/ATP5PB/DMAC2L/ATP6V0B/ATP5PD/COX7C/SLC39A8/HVCN1/COX6A1/ATP5F1A/COX8A/ATP6V0C/COX7A2/COX6C
GO:0016407	acetyltransferase activity	90	-0.167073	-0.574489	1	1	0.91557	2963	tags=18%, list=21%, signal=14%	USP22/TAF1L/SRCAP/ESCO2/NAT10/WDR5/NAA80/GNPNAT1/EP300/FASN/KAT6B/SPHK1/NCOA3/ESCO1/NAT8L/IFNB1
GO:0016410	N-acyltransferase activity	81	0.161641	0.600653	1	1	0.91557	4388	tags=37%, list=32%, signal=25%	NMT2/BRCA2/SAT1/NAT9/TADA2A/KANSL2/SAT2/SUPT3H/ELP3/NAT1/KAT8/SUPT7L/KAT14/ING3/TLCD3B/KANSL1L/TAF12/MCRS1/CERS5/PHF14/GTF3C4/NAA60/CERS4/NAA20/NAA50/SMARCE1/TAF10/NAA15/MCM3AP/KAT5
GO:0034212	peptide N-acetyltransferase activity	59	0.11774	0.415687	1	1	0.91557	4388	tags=34%, list=32%, signal=23%	BRCA2/TADA2A/KANSL2/SUPT3H/KAT8/SUPT7L/KAT14/ING3/KANSL1L/TAF12/MCRS1/PHF14/GTF3C4/NAA60/NAA20/NAA50/TAF10/NAA15/MCM3AP/KAT5
GO:0052744	phosphatidylinositol monophosphate phosphatase activity	17	0.139708	0.380154	1	1	0.91557	3030	tags=18%, list=22%, signal=14%	MTMR11/FIG4/MTMR6
GO:0061733	peptide-lysine-N-acetyltransferase activity	52	0.123396	0.427844	1	1	0.91557	4388	tags=35%, list=32%, signal=24%	BRCA2/TADA2A/KANSL2/SUPT3H/KAT8/SUPT7L/KAT14/ING3/KANSL1L/TAF12/MCRS1/PHF14/GTF3C4/NAA60/NAA50/TAF10/MCM3AP/KAT5
