# Supplementary material for: Iron accelerates Fusobacterium nucleatum–induced CCL8 expression in macrophages and is associated with colorectal cancer progression
Source: JCI Insight. 2022 Nov 8;7(21):e156802. doi: 10.1172/jci.insight.156802 (PMC9675438; doi:10.1172/jci.insight.156802)
Supplement: Supplemental table 8 [file jciinsight-7-156802-s109.xlsx]

## Sheet: GO MF
Term	Overlap	P-value	Genes
hexose transmembrane transporter activity (GO:0015149)	4/15	1.47245e-05	SLC2A14;SLC2A1;SLC2A3;SLC2A5
glucose transmembrane transporter activity (GO:0005355)	4/21	6.14475e-05	SLC2A14;SLC2A1;SLC2A3;SLC2A5
peptidyl-proline 4-dioxygenase activity (GO:0031545)	3/8	6.14702e-05	EGLN1;P4HA1;P4HA2
procollagen-proline 4-dioxygenase activity (GO:0004656)	2/5	0.00107463	P4HA1;P4HA2
pyruvate dehydrogenase (acetyl-transferring) kinase activity (GO:0004740)	2/5	0.00107463	PDK3;PDK1
fructose binding (GO:0070061)	2/6	0.0016008	ALDOA;SLC2A5
phosphofructokinase activity (GO:0008443)	2/7	0.00222564	PFKFB4;PFKP
intramolecular oxidoreductase activity, interconverting aldoses and ketoses (GO:0016861)	2/8	0.00294703	GPI;TPI1
aldehyde-lyase activity (GO:0016832)	2/8	0.00294703	ALDOC;ALDOA
procollagen-proline dioxygenase activity (GO:0019798)	2/8	0.00294703	P4HA1;P4HA2
2-oxoglutarate-dependent dioxygenase activity (GO:0016706)	3/33	0.00493687	EGLN1;ALKBH5;KDM4B
histone demethylase activity (H3-K9 specific) (GO:0032454)	2/13	0.00793078	KDM3A;KDM4B
platelet-derived growth factor receptor binding (GO:0005161)	2/13	0.00793078	PDGFB;VEGFA
growth factor activity (GO:0008083)	4/87	0.0133527	PDGFB;LIF;HBEGF;VEGFA
receptor ligand activity (GO:0048018)	8/307	0.0161186	SEMA4B;PDGFB;LIF;SEMA3F;METRNL;HBEGF;VEGFA;APLN
R-SMAD binding (GO:0070412)	2/19	0.0166838	SMAD3;FOS
protein homodimerization activity (GO:0042803)	13/636	0.0171722	BNIP3L;TPI1;SMAD3;TFRC;BNIP3;PDGFB;ENO1;ADRB2;VEGFA;STC2;BHLHE40;S100A10;BOK
bHLH transcription factor binding (GO:0043425)	2/22	0.0220792	SMAD3;BHLHE40
semaphorin receptor binding (GO:0030215)	2/23	0.0240172	SEMA4B;SEMA3F
chemorepellent activity (GO:0045499)	2/25	0.0280925	SEMA4B;SEMA3F
histone demethylase activity (GO:0032452)	2/28	0.0346801	KDM3A;KDM4B
chemoattractant activity (GO:0042056)	2/32	0.0442861	PDGFB;VEGFA
L-lactate dehydrogenase activity (GO:0004459)	1/5	0.0514138	LDHA
mannokinase activity (GO:0019158)	1/5	0.0514138	HK2
tumor necrosis factor binding (GO:0043120)	1/5	0.0514138	TNFRSF1B
C-X-C chemokine receptor activity (GO:0016494)	1/5	0.0514138	CXCR4
neuroligin family protein binding (GO:0097109)	1/5	0.0514138	NRXN2
oxidoreductase activity, acting on a sulfur group of donors, NAD(P) as acceptor (GO:0016668)	1/5	0.0514138	PGK1
phosphatidylcholine flippase activity (GO:0140345)	1/5	0.0514138	ATP10A
fructokinase activity (GO:0008865)	1/5	0.0514138	HK2
fructose transmembrane transporter activity (GO:0005353)	1/5	0.0514138	SLC2A5
fructose-2,6-bisphosphate 2-phosphatase activity (GO:0004331)	1/5	0.0514138	PFKFB4
glucokinase activity (GO:0004340)	1/5	0.0514138	HK2
hexokinase activity (GO:0004396)	1/5	0.0514138	HK2
cadherin binding (GO:0045296)	7/322	0.0540386	LDHA;NIBAN2;PPME1;ENO1;ALDOA;NDRG1;PFKP
ubiquitin protein ligase binding (GO:0031625)	6/265	0.0613201	GPI;TPI1;SMAD3;CXCR4;PRR5L;TNFRSF1B
L-serine transmembrane transporter activity (GO:0015194)	1/6	0.0613764	SFXN1
lactate dehydrogenase activity (GO:0004457)	1/6	0.0613764	LDHA
thyroid hormone transmembrane transporter activity (GO:0015349)	1/6	0.0613764	SLCO4A1
myosin light chain binding (GO:0032027)	1/6	0.0613764	CXCR4
dehydroascorbic acid transmembrane transporter activity (GO:0033300)	1/6	0.0613764	SLC2A14
dihydropyrimidinase activity (GO:0004157)	1/6	0.0613764	DPYSL4
double-stranded methylated DNA binding (GO:0010385)	1/6	0.0613764	EGR1
glucuronosyl-N-acetylgalactosaminyl-proteoglycan 4-beta-N-acetylgalactosaminyltransferase activity (GO:0047238)	1/6	0.0613764	CHSY1
organic anion transmembrane transporter activity (GO:0008514)	4/144	0.0654746	SLC2A14;SLC6A8;SLCO4A1;SFXN1
E-box binding (GO:0070888)	2/41	0.0688968	BHLHE40;SNAI1
sugar-phosphatase activity (GO:0050308)	1/7	0.0712349	PFKFB4
vascular endothelial growth factor-activated receptor activity (GO:0005021)	1/7	0.0712349	FLT1
ceramide 1-phosphate binding (GO:1902387)	1/7	0.0712349	PLEKHA8
ceramide 1-phosphate transfer activity (GO:1902388)	1/7	0.0712349	PLEKHA8
oxysterol binding (GO:0008142)	1/7	0.0712349	INSIG2
DEAD/H-box RNA helicase binding (GO:0017151)	1/7	0.0712349	SMAD3
ubiquitin-like protein ligase binding (GO:0044389)	6/282	0.077557	GPI;TPI1;SMAD3;CXCR4;PRR5L;TNFRSF1B
serine transmembrane transporter activity (GO:0022889)	1/8	0.0809903	SFXN1
adenylate kinase activity (GO:0004017)	1/8	0.0809903	AK4
alpha-(1->3)-fucosyltransferase activity (GO:0046920)	1/8	0.0809903	FUT11
superoxide-generating NADPH oxidase activator activity (GO:0016176)	1/8	0.0809903	PDGFB
carbon-nitrogen ligase activity, with glutamine as amido-N-donor (GO:0016884)	1/8	0.0809903	ASNS
vascular endothelial growth factor receptor 2 binding (GO:0043184)	1/8	0.0809903	VEGFA
ceramide transfer activity (GO:0120017)	1/8	0.0809903	PLEKHA8
protein kinase B binding (GO:0043422)	1/8	0.0809903	RARA
glycogen binding (GO:2001069)	1/8	0.0809903	PPP1R3B
intramolecular transferase activity, phosphotransferases (GO:0016868)	1/9	0.0906438	PGM1
tumor necrosis factor-activated receptor activity (GO:0005031)	1/9	0.0906438	TNFRSF1B
phosphatidylethanolamine binding (GO:0008429)	1/9	0.0906438	CD300A
glucocorticoid receptor binding (GO:0035259)	1/9	0.0906438	SMAD3
cytokine receptor binding (GO:0005126)	3/105	0.0986446	SMAD3;LIF;VEGFA
growth factor receptor binding (GO:0070851)	3/105	0.0986446	PDGFB;HBEGF;VEGFA
histone demethylase activity (H3-K36 specific) (GO:0051864)	1/10	0.100196	KDM4B
hydrolase activity, acting on carbon-nitrogen (but not peptide) bonds, in cyclic amides (GO:0016812)	1/10	0.100196	DPYSL4
UDP-glucosyltransferase activity (GO:0035251)	1/10	0.100196	GYS1
nucleotide transmembrane transporter activity (GO:0015215)	1/10	0.100196	SLC25A36
co-SMAD binding (GO:0070410)	1/10	0.100196	SMAD3
AMP binding (GO:0016208)	1/11	0.109649	PFKP
MAP-kinase scaffold activity (GO:0005078)	1/11	0.109649	MAP2K1
carbohydrate kinase activity (GO:0019200)	1/11	0.109649	HK2
platelet-derived growth factor binding (GO:0048407)	1/11	0.109649	PDGFB
filamin binding (GO:0031005)	1/11	0.109649	DPYSL4
iron ion binding (GO:0005506)	2/54	0.110223	EGLN1;KDM3A
hydro-lyase activity (GO:0016836)	2/55	0.113626	ENO1;ENO2
myosin binding (GO:0017022)	2/56	0.117054	KIRREL1;CXCR4
phosphatase binding (GO:0019902)	3/114	0.118436	SMAD3;SH2D4A;PPME1
vascular endothelial growth factor receptor binding (GO:0005172)	1/12	0.119003	VEGFA
death receptor activity (GO:0005035)	1/12	0.119003	TNFRSF1B
fucosyltransferase activity (GO:0008417)	1/12	0.119003	FUT11
glycerophospholipid flippase activity (GO:0140333)	1/12	0.119003	ATP10A
transcription cis-regulatory region binding (GO:0000976)	9/549	0.125327	EGR1;ZNF395;SMAD3;MXI1;SNAI1;RARA;ZNF337;ENO1;FOS
I-SMAD binding (GO:0070411)	1/13	0.128259	SMAD3
DNA-binding transcription repressor activity, RNA polymerase II-specific (GO:0001227)	5/256	0.133019	BHLHE40;MXI1;SNAI1;ZNF337;ENO1
RNA polymerase II core promoter sequence-specific DNA binding (GO:0000979)	1/14	0.137418	FOS
5'-nucleotidase activity (GO:0008253)	1/14	0.137418	NT5E
arylsulfatase activity (GO:0004065)	1/14	0.137418	SULF2
MAP kinase activity (GO:0004707)	1/14	0.137418	MAPK7
nucleoside diphosphate kinase activity (GO:0004550)	1/14	0.137418	AK4
protein kinase activator activity (GO:0030295)	2/63	0.141733	MAP2K1;GPRC5C
sodium-independent organic anion transmembrane transporter activity (GO:0015347)	1/15	0.146481	SLCO4A1
MAP kinase kinase activity (GO:0004708)	1/15	0.146481	MAP2K1
nucleotidase activity (GO:0008252)	1/16	0.15545	NT5E
GTPase binding (GO:0051020)	4/201	0.161582	BNIP3;TBC1D30;ENO1;NDRG1
intracellular calcium activated chloride channel activity (GO:0005229)	1/17	0.164325	ANO7
intracellular chloride channel activity (GO:0061778)	1/17	0.164325	ANO7
sulfuric ester hydrolase activity (GO:0008484)	1/17	0.164325	SULF2
nucleobase-containing compound kinase activity (GO:0019205)	1/17	0.164325	AK4
protein kinase binding (GO:0019901)	8/506	0.164435	GYS1;USP37;SMAD3;MAPK7;TFRC;RARA;CSPG4;RHOB
transforming growth factor beta receptor binding (GO:0005160)	1/18	0.173107	SMAD3
neuropeptide receptor binding (GO:0071855)	1/18	0.173107	APLN
phosphatidylcholine transporter activity (GO:0008525)	1/18	0.173107	ATP10A
NAD-retinol dehydrogenase activity (GO:0004745)	1/19	0.181797	DHRS3
ubiquitin binding (GO:0043130)	2/74	0.182383	SMAD3;CXCR4
transcription coactivator binding (GO:0001223)	1/20	0.190396	SMAD3
nucleoside monophosphate kinase activity (GO:0050145)	1/20	0.190396	AK4
hormone activity (GO:0005179)	2/78	0.197566	METRNL;APLN
actinin binding (GO:0042805)	1/21	0.198906	RARA
histone acetyltransferase binding (GO:0035035)	1/21	0.198906	EGR1
TBP-class protein binding (GO:0017025)	1/22	0.207326	YEATS2
mRNA 3'-UTR AU-rich region binding (GO:0035925)	1/22	0.207326	ZFP36L1
phospholipid transfer activity (GO:0120014)	1/22	0.207326	PLEKHA8
retinoic acid binding (GO:0001972)	1/22	0.207326	RARA
kinase binding (GO:0019900)	7/461	0.212069	GYS1;USP37;SMAD3;TFRC;SNAI1;CSPG4;RHOB
C-C chemokine receptor activity (GO:0016493)	1/23	0.215658	CXCR4
phosphatase inhibitor activity (GO:0019212)	1/23	0.215658	PPME1
protein phosphatase 1 binding (GO:0008157)	1/23	0.215658	PPP1R3B
gamma-tubulin binding (GO:0043015)	1/23	0.215658	NDRG1
alpha-actinin binding (GO:0051393)	1/24	0.223903	RARA
C-C chemokine binding (GO:0019957)	1/24	0.223903	CXCR4
calmodulin-dependent protein kinase activity (GO:0004683)	1/24	0.223903	PNCK
nuclear localization sequence binding (GO:0008139)	1/24	0.223903	NUP58
phosphatidylinositol-3,5-bisphosphate binding (GO:0080025)	1/24	0.223903	WDR45B
phosphotransferase activity, phosphate group as acceptor (GO:0016776)	1/24	0.223903	AK4
ferrous iron binding (GO:0008198)	1/24	0.223903	EGLN1
protein phosphatase 2A binding (GO:0051721)	1/24	0.223903	PPME1
GTPase regulator activity (GO:0030695)	4/233	0.229723	RGS2;RGS1;RGS16;TBC1D30
oxidoreductase activity, acting on the CH-OH group of donors, NAD or NADP as acceptor (GO:0016616)	2/87	0.23221	LDHA;DHRS3
ion gated channel activity (GO:0022839)	1/26	0.240136	ANO7
chemokine receptor activity (GO:0004950)	1/26	0.240136	CXCR4
phosphatidylinositol-4-phosphate binding (GO:0070273)	1/26	0.240136	PLEKHA8
epidermal growth factor receptor binding (GO:0005154)	1/26	0.240136	HBEGF
general transcription initiation factor binding (GO:0140296)	1/26	0.240136	YEATS2
acetylgalactosaminyltransferase activity (GO:0008376)	1/27	0.248125	CHSY1
ADP binding (GO:0043531)	1/27	0.248125	PGK1
androgen receptor binding (GO:0050681)	1/27	0.248125	KDM3A
monocarboxylic acid transmembrane transporter activity (GO:0008028)	1/28	0.25603	SLC16A3
protein serine/threonine/tyrosine kinase activity (GO:0004712)	1/28	0.25603	MAP2K1
mitogen-activated protein kinase binding (GO:0051019)	1/29	0.263853	MAPK7
protein phosphatase inhibitor activity (GO:0004864)	1/29	0.263853	PPME1
cytokine activity (GO:0005125)	3/173	0.273308	LIF;CCL28;VEGFA
protein kinase regulator activity (GO:0019887)	2/98	0.274977	CCNG2;GPRC5C
kinase activator activity (GO:0019209)	1/31	0.279253	GPRC5C
alpha-tubulin binding (GO:0043014)	1/31	0.279253	ARL4C
monocarboxylic acid binding (GO:0033293)	1/31	0.279253	RARA
glucuronosyltransferase activity (GO:0015020)	1/31	0.279253	CHSY1
neutral amino acid transmembrane transporter activity (GO:0015175)	1/32	0.286833	SFXN1
chemokine binding (GO:0019956)	1/32	0.286833	CXCR4
phosphatidylinositol phosphate binding (GO:1901981)	2/102	0.29053	WDR45B;PLEKHA8
retinoid binding (GO:0005501)	1/34	0.301755	RARA
protein heterodimerization activity (GO:0046982)	3/188	0.316197	BHLHE40;PDGFB;BOK
RNA polymerase II-specific DNA-binding transcription factor binding (GO:0061629)	3/190	0.321937	SMAD3;BHLHE40;FOS
calcium channel regulator activity (GO:0005246)	1/37	0.323557	NRXN2
core promoter sequence-specific DNA binding (GO:0001046)	1/37	0.323557	FOS
protein serine/threonine kinase activator activity (GO:0043539)	1/37	0.323557	MAP2K1
sequence-specific DNA binding (GO:0043565)	9/707	0.325658	EGR1;CSRNP1;EGR3;SMAD3;BHLHE40;SNAI1;RARA;FOSB;FOS
aminoacyl-tRNA ligase activity (GO:0004812)	1/38	0.330673	DARS1
phosphatidylinositol-3-phosphate binding (GO:0032266)	1/39	0.337714	WDR45B
hexosyltransferase activity (GO:0016758)	2/119	0.355911	CHSY1;GBE1
active ion transmembrane transporter activity (GO:0022853)	1/42	0.358399	SLCO4A1
signal sequence binding (GO:0005048)	1/42	0.358399	NUP58
nuclear receptor binding (GO:0016922)	2/120	0.3597	KDM3A;SMAD3
protein phosphatase binding (GO:0019903)	2/123	0.371016	PPME1;PPP1R3B
cyclin-dependent protein serine/threonine kinase regulator activity (GO:0016538)	1/44	0.37183	CCNG2
DNA-binding transcription factor binding (GO:0140297)	3/208	0.373494	SMAD3;BHLHE40;FOS
transcription regulatory region nucleic acid binding (GO:0001067)	3/212	0.384873	EGR1;SMAD3;FOS
chemokine activity (GO:0008009)	1/46	0.384981	CCL28
cation transmembrane transporter activity (GO:0008324)	1/48	0.397859	SFXN1
chemokine receptor binding (GO:0042379)	1/50	0.410468	CCL28
potassium channel regulator activity (GO:0015459)	1/50	0.410468	ADRB2
L-amino acid transmembrane transporter activity (GO:0015179)	1/53	0.42889	SFXN1
transcription coregulator binding (GO:0001221)	1/53	0.42889	SMAD3
phosphoric ester hydrolase activity (GO:0042578)	1/53	0.42889	PDXP
secondary active transmembrane transporter activity (GO:0015291)	1/56	0.446739	SLCO4A1
hydrolase activity, acting on carbon-nitrogen (but not peptide) bonds, in linear amides (GO:0016811)	1/57	0.452565	DARS1
carboxylic acid transmembrane transporter activity (GO:0046943)	1/57	0.452565	SLC16A3
protein phosphatase regulator activity (GO:0019888)	1/57	0.452565	PPME1
magnesium ion binding (GO:0000287)	2/146	0.454725	PDXP;PGM1
DNA-binding transcription activator activity, RNA polymerase II-specific (GO:0001228)	4/333	0.464061	EGR1;ZNF395;SMAD3;RLF
sterol binding (GO:0032934)	1/60	0.469678	INSIG2
transmembrane receptor protein kinase activity (GO:0019199)	1/60	0.469678	FLT1
transmembrane receptor protein tyrosine kinase activity (GO:0004714)	1/60	0.469678	FLT1
GTPase activator activity (GO:0005096)	4/336	0.470941	RGS2;RGS1;RGS16;TBC1D30
sequence-specific double-stranded DNA binding (GO:1990837)	8/712	0.47345	EGR1;EGR3;SMAD3;BHLHE40;SNAI1;RARA;FOSB;FOS
DNA binding (GO:0003677)	9/811	0.480837	EGR1;CSRNP1;ZNF395;SMAD3;ZNF292;FOSB;NUPR1;ZNF654;RLF
protein serine/threonine kinase activity (GO:0004674)	4/344	0.489127	MAP2K1;PNCK;MAPK7;PDK3
chloride channel activity (GO:0005254)	1/64	0.49167	ANO7
anion channel activity (GO:0005253)	1/68	0.512753	ANO7
double-stranded DNA binding (GO:0003690)	7/651	0.528265	EGR1;EGR3;BHLHE40;SNAI1;RARA;FOSB;FOS
purine ribonucleoside triphosphate binding (GO:0035639)	5/460	0.531718	ARL4C;PGK1;PDK3;PFKP;RHOB
double-stranded RNA binding (GO:0003725)	1/73	0.537888	TFRC
phosphotransferase activity, alcohol group as acceptor (GO:0016773)	1/75	0.547577	HK2
small GTPase binding (GO:0031267)	2/175	0.550589	TBC1D30;NDRG1
actin binding (GO:0003779)	2/177	0.556752	CXCR4;ALDOA
ATP binding (GO:0005524)	3/278	0.561006	PGK1;PDK3;PFKP
phosphatase activity (GO:0016791)	1/79	0.566352	PDXP
amyloid-beta binding (GO:0001540)	1/80	0.570924	ADRB2
G protein-coupled receptor activity (GO:0004930)	3/283	0.573111	GPR55;CXCR4;ADRB2
UDP-glycosyltransferase activity (GO:0008194)	1/84	0.588734	CHSY1
GTP binding (GO:0005525)	2/189	0.592467	ARL4C;RHOB
mRNA 3'-UTR binding (GO:0003730)	1/85	0.593071	ZFP36L1
heme binding (GO:0020037)	1/91	0.618151	STC2
adenyl ribonucleotide binding (GO:0032559)	3/306	0.626066	PGK1;PDK3;PFKP
tubulin binding (GO:0015631)	3/307	0.628265	ARL4C;ALDOA;NDRG1
phosphatidylinositol bisphosphate binding (GO:1902936)	1/94	0.630107	WDR45B
cysteine-type peptidase activity (GO:0008234)	1/98	0.645472	USP37
guanyl ribonucleotide binding (GO:0032561)	2/214	0.659889	ARL4C;RHOB
RNA polymerase II cis-regulatory region sequence-specific DNA binding (GO:0000978)	11/1149	0.666984	EGR1;ZNF395;EGR3;SMAD3;ZNF160;BHLHE40;MXI1;SNAI1;RARA;FOSB;FOS
cis-regulatory region sequence-specific DNA binding (GO:0000987)	11/1149	0.666984	EGR1;ZNF395;EGR3;SMAD3;ZNF160;BHLHE40;MXI1;SNAI1;RARA;FOSB;FOS
cysteine-type endopeptidase activity (GO:0004197)	1/105	0.670847	USP37
thiol-dependent deubiquitinase (GO:0004843)	1/106	0.674322	USP37
RNA polymerase II transcription regulatory region sequence-specific DNA binding (GO:0000977)	13/1359	0.67626	EGR1;ZNF395;EGR3;SMAD3;ZNF160;ENO1;FOS;BHLHE40;MXI1;SNAI1;RARA;FOSB;ZNF337
protein tyrosine kinase activity (GO:0004713)	1/108	0.681161	FLT1
zinc ion binding (GO:0008270)	3/336	0.688131	EGR1;SMAD3;SEC24A
transition metal ion binding (GO:0046914)	4/445	0.690353	EGR1;KDM3A;SMAD3;SEC24A
kinase activity (GO:0016301)	1/112	0.694414	PGK1
deubiquitinase activity (GO:0101005)	1/112	0.694414	USP37
omega peptidase activity (GO:0008242)	1/113	0.697641	USP37
ubiquitin protein ligase activity (GO:0061630)	2/263	0.765929	MYLIP;RNF122
ubiquitin-like protein ligase activity (GO:0061659)	2/270	0.778488	MYLIP;RNF122
G protein-coupled receptor binding (GO:0001664)	1/143	0.780158	ADM
ubiquitin-protein transferase activity (GO:0004842)	3/392	0.782825	MYLIP;MIB2;RNF122
GTPase activity (GO:0003924)	1/216	0.898975	RHOB
metal ion binding (GO:0046872)	3/517	0.911125	PDXP;PGM1;S100A10
microtubule binding (GO:0008017)	1/232	0.914837	NDRG1
mRNA binding (GO:0003729)	1/263	0.938855	ZFP36L1
nucleoside-triphosphatase activity (GO:0017111)	1/278	0.947922	RHOB
RNA binding (GO:0003723)	9/1406	0.963519	ALKBH5;TFRC;XIRP1;ENO1;ALDOA;SLC16A3;DARS1;TNS1;ZFP36L1
endopeptidase activity (GO:0004175)	1/315	0.964967	USP37
calcium ion binding (GO:0005509)	1/348	0.975416	S100A10
